# Supplementary material for: Crystal structure of 4-{(E)-[2-(pyridin-4-ylcarbon­yl)hydrazin-1-yl­idene]meth­yl}phenyl acetate monohydrate
Source: Acta Crystallogr E Crystallogr Commun. 2015 Jan 3;71(Pt 2):o79–80. doi: 10.1107/S2056989014027819 (PMC4384571; doi:10.1107/S2056989014027819)
Supplement: Supplementary file 1 [file e-71-00o79-sup1.cif]

##############################################################################
#                                                                            #
# This CIF contains the data in a paper accepted for publication in          #
# Acta Crystallographica Section E. It conforms to the requirements of       #
# Notes for Authors for Acta Crystallographica Section E, and has been       #
# peer reviewed under the auspices of the IUCr Commission on Journals.       #
#                                                                            #
# Full details of the Crystallographic Information File format               #
# are given in the paper "The Crystallographic Information File (CIF):       #
# a New Standard Archive File for Crystallography" by S. R. Hall, F. H.      #
# Allen and I. D. Brown [Acta Cryst. (1991), A47, 655-685].                  #
#                                                                            #
# The current version of the core CIF dictionary is obtainable from          #
# ftp://ftp.iucr.org/pub/cif_core.dic.                                       #
#                                                                            #
# Software is freely available for graphical display of the structure(s)     #
# in this CIF. For information consult the CIF software page                 #
# http://www.iucr.org/resources/cif/software.                                #
#                                                                            #
# This file may be used for bona fide research purposes within the           #
# scientific community so long as proper attribution is given to the journal # 
# article from which it was obtained.                                        #
#                                                                            #
##############################################################################
data_I
_database_code_depnum_ccdc_archive 'CCDC 1040455'
_audit_creation_method     SHELXL-2014
_chemical_name_systematic
;
4-{(<i>E</i>)-[2-(Pyridin-4-ylcarbonyl)hydrazin-1-ylidene]methyl}phenyl acetate
monohydrate
;
_chemical_name_common     ?
_chemical_formula_moiety     'C15 H13 N3 O3, H2 O'
_chemical_formula_sum     'C15 H15 N3 O4'
_chemical_formula_iupac     'C15 H13 N3 O3, H2 O'
_chemical_formula_weight     301.30
_chemical_melting_point     ?
_shelx_space_group_comment
;
The symmetry employed for this shelxl refinement is uniquely defined
by the following loop, which should always be used as a source of
symmetry information in preference to the above space-group names.
They are only intended as comments.
;
_space_group_crystal_system     monoclinic
_space_group_name_H-M_alt     'P 21/c'
_space_group_name_Hall     '-P 2ybc'
loop_
    _space_group_symop_operation_xyz
    'x, y, z'
    '-x, y+1/2, -z+1/2'
    '-x, -y, -z'
    'x, -y-1/2, z-1/2'
_cell_length_a     17.3297(15)
_cell_length_b     7.3058(7)
_cell_length_c     12.4632(10)
_cell_angle_alpha     90
_cell_angle_beta     111.034(3)
_cell_angle_gamma     90
_cell_volume     1472.8(2)
_cell_formula_units_Z     4
_cell_measurement_reflns_used     4335
_cell_measurement_theta_min     3.059
_cell_measurement_theta_max     28.061
_cell_measurement_temperature     296(2)
_exptl_crystal_description     block
_exptl_crystal_colour     colorless
_exptl_crystal_size_max     0.500
_exptl_crystal_size_mid     0.450
_exptl_crystal_size_min     0.400
_exptl_crystal_density_diffrn     1.359
_exptl_crystal_density_meas     ?
_exptl_crystal_density_method     ?
_exptl_crystal_F_000     632
_exptl_absorpt_coefficient_mu     0.101
_exptl_absorpt_correction_type     multi-scan
_exptl_absorpt_process_details
;
(SADABS; Bruker, 2004)
;
_shelx_estimated_absorpt_T_min     0.951
_shelx_estimated_absorpt_T_max     0.961
_exptl_absorpt_correction_T_min     0.9514
_exptl_absorpt_correction_T_max     0.9608
_exptl_special_details     ?
_diffrn_ambient_temperature     296(2)
_diffrn_radiation_type     MoK\a
_diffrn_radiation_wavelength     0.71073
_diffrn_radiation_source     'fine-focus sealed tube'
_diffrn_radiation_monochromator     graphite
_diffrn_measurement_device_type     'Bruker  APEXII CCD'
_diffrn_measurement_method     '\w and \f scans'
_diffrn_detector_area_resol_mean     ?
_diffrn_reflns_number     8648
_diffrn_reflns_av_R_equivalents     0.0278
_diffrn_reflns_theta_min     3.059
_diffrn_reflns_theta_max     25.097
_diffrn_reflns_theta_full     25.242
_diffrn_measured_fraction_theta_max     0.993
_diffrn_measured_fraction_theta_full     0.979
_diffrn_reflns_limit_h_min     -20
_diffrn_reflns_limit_h_max     15
_diffrn_reflns_limit_k_min     -8
_diffrn_reflns_limit_k_max     8
_diffrn_reflns_limit_l_min     -11
_diffrn_reflns_limit_l_max     14
_refine_special_details     ?
_reflns_number_total     2614
_reflns_number_gt     2153
_reflns_threshold_expression     I>2\s(I)
_refine_ls_structure_factor_coef     Fsqd
_refine_ls_matrix_type     full
_refine_ls_R_factor_all     0.0473
_refine_ls_R_factor_gt     0.0369
_refine_ls_wR_factor_gt     0.1008
_refine_ls_wR_factor_ref     0.1126
_refine_ls_goodness_of_fit_ref     0.943
_refine_ls_restrained_S_all     0.942
_refine_ls_number_reflns     2614
_refine_ls_number_parameters     213
_refine_ls_number_restraints     4
_refine_ls_hydrogen_treatment     mixed
_refine_ls_weighting_scheme     calc
_refine_ls_weighting_details
              'w=1/[\s^2^(Fo^2^)+(0.0674P)^2^+0.4633P] where P=(Fo^2^+2Fc^2^)/3'
_atom_sites_solution_hydrogens     mixed
_atom_sites_solution_primary     ?
_atom_sites_solution_secondary     ?
_refine_ls_shift/su_max     0.000
_refine_ls_shift/su_mean     0.000
_refine_diff_density_max     0.205
_refine_diff_density_min     -0.173
_refine_ls_extinction_method
;
SHELXL2014 (Sheldrick, 2008)
;
_refine_ls_extinction_coef     0.024(3)
_refine_ls_extinction_expression
                                  'Fc^*^=kFc[1+0.001xFc^2^\l^3^/sin(2\q)]^-1/4^'
loop_
    _atom_type_symbol
    _atom_type_description
    _atom_type_scat_dispersion_real
    _atom_type_scat_dispersion_imag
    _atom_type_scat_source
    'C' 'C' 0.0033 0.0016
                         'International Tables Vol C Tables 4.2.6.8 and 6.1.1.4'
    'H' 'H' 0.0000 0.0000
                         'International Tables Vol C Tables 4.2.6.8 and 6.1.1.4'
    'N' 'N' 0.0061 0.0033
                         'International Tables Vol C Tables 4.2.6.8 and 6.1.1.4'
    'O' 'O' 0.0106 0.0060
                         'International Tables Vol C Tables 4.2.6.8 and 6.1.1.4'
_computing_data_collection
;
APEX2 (Bruker, 2004)
;
_computing_cell_refinement
;
APEX2 and SAINT (Bruker, 2004)
;
_computing_data_reduction
;
SAINT and XPREP (Bruker, 2004)
;
_computing_structure_solution
;
SHELXS97 (Sheldrick, 2008)
;
_computing_structure_refinement
;
SHELXL2014 (Sheldrick, 2008)
;
_computing_molecular_graphics
;
ORTEP-3 for Windows  (Farrugia, 2012) and DIAMOND (Brandenburg,
2010)
;
_computing_publication_material
;
SHELXL97 (Sheldrick, 2008) and publCIF (Westrip, 2010)
;
loop_
    _atom_site_type_symbol
    _atom_site_label
    _atom_site_fract_x
    _atom_site_fract_y
    _atom_site_fract_z
    _atom_site_U_iso_or_equiv
    _atom_site_adp_type
    _atom_site_calc_flag
    _atom_site_occupancy
    _atom_site_disorder_assembly
    _atom_site_disorder_group
    C C1 0.16188(10) 0.0685(2) 0.93233(14) 0.0400(4) Uani d 1 . .
    H H1 0.2096 0.0125 0.9817 0.048 Uiso calc 1 . .
    C C2 0.08732(10) 0.0473(2) 0.94865(14) 0.0427(4) Uani d 1 . .
    H H2 0.0868 -0.0231 1.0105 0.051 Uiso calc 1 . .
    C C3 0.01996(10) 0.2228(3) 0.79347(15) 0.0476(4) Uani d 1 . .
    H H3 -0.0287 0.2763 0.7449 0.057 Uiso calc 1 . .
    C C4 0.09113(10) 0.2527(2) 0.77045(14) 0.0423(4) Uani d 1 . .
    H H4 0.0899 0.3245 0.7082 0.051 Uiso calc 1 . .
    C C5 0.16422(9) 0.1743(2) 0.84140(12) 0.0340(4) Uani d 1 . .
    C C6 0.24113(9) 0.2125(2) 0.81590(13) 0.0369(4) Uani d 1 . .
    C C7 0.45140(9) 0.2232(2) 0.97566(13) 0.0367(4) Uani d 1 . .
    H H7 0.4483 0.1754 1.0431 0.044 Uiso calc 1 . .
    C C8 0.53158(9) 0.2825(2) 0.97427(13) 0.0340(4) Uani d 1 . .
    C C9 0.54021(9) 0.3707(2) 0.87968(13) 0.0380(4) Uani d 1 . .
    H H9 0.4941 0.3887 0.8134 0.046 Uiso calc 1 . .
    C C10 0.61707(10) 0.4314(2) 0.88411(13) 0.0388(4) Uani d 1 . .
    H H10 0.6229 0.4915 0.8216 0.047 Uiso calc 1 . .
    C C11 0.68496(9) 0.4011(2) 0.98292(14) 0.0364(4) Uani d 1 . .
    C C12 0.67832(9) 0.3173(2) 1.07787(13) 0.0397(4) Uani d 1 . .
    H H12 0.7247 0.3000 1.1440 0.048 Uiso calc 1 . .
    C C13 0.60111(10) 0.2590(2) 1.07295(14) 0.0395(4) Uani d 1 . .
    H H13 0.5957 0.2030 1.1369 0.047 Uiso calc 1 . .
    C C14 0.80143(9) 0.3873(2) 0.92676(13) 0.0367(4) Uani d 1 . .
    C C15 0.88679(10) 0.4588(3) 0.95589(16) 0.0483(4) Uani d 1 . .
    H H15A 0.9127 0.3993 0.9089 0.072 Uiso calc 1 . .
    H H15B 0.9181 0.4351 1.0354 0.072 Uiso calc 1 . .
    H H15C 0.8847 0.5884 0.9421 0.072 Uiso calc 1 . .
    N N1 0.01652(8) 0.1220(2) 0.88093(12) 0.0455(4) Uani d 1 . .
    N N2 0.31362(7) 0.18494(18) 0.90293(11) 0.0358(3) Uani d 1 . .
    N N3 0.38562(8) 0.23535(18) 0.88687(11) 0.0369(3) Uani d 1 . .
    O O1 0.23649(7) 0.2689(2) 0.72122(10) 0.0589(4) Uani d 1 . .
    O O1S 0.35113(8) 0.4455(2) 0.64055(10) 0.0480(3) Uani d 1 . .
    O O2 0.76382(7) 0.46558(16) 0.99337(10) 0.0446(3) Uani d 1 . .
    O O3 0.76890(8) 0.27267(19) 0.85709(12) 0.0598(4) Uani d 1 . .
    H H1S 0.3278(13) 0.387(3) 0.6800(18) 0.080(7) Uiso d 1 . .
    H H2S 0.3334(15) 0.554(2) 0.644(2) 0.094(9) Uiso d 1 . .
    H H2' 0.3186(11) 0.148(2) 0.9725(10) 0.049(5) Uiso d 1 . .
loop_
    _atom_site_aniso_label
    _atom_site_aniso_U_11
    _atom_site_aniso_U_22
    _atom_site_aniso_U_33
    _atom_site_aniso_U_12
    _atom_site_aniso_U_13
    _atom_site_aniso_U_23
    C1 0.0310(8) 0.0445(10) 0.0443(9) -0.0027(7) 0.0131(7) 0.0066(7)
    C2 0.0399(9) 0.0451(10) 0.0471(9) -0.0080(8) 0.0205(7) 0.0024(7)
    C3 0.0328(9) 0.0593(12) 0.0497(10) 0.0064(8) 0.0138(7) 0.0032(8)
    C4 0.0376(9) 0.0498(10) 0.0412(8) 0.0021(8) 0.0162(7) 0.0055(7)
    C5 0.0308(8) 0.0363(9) 0.0357(8) -0.0045(7) 0.0132(6) -0.0039(6)
    C6 0.0343(8) 0.0403(9) 0.0385(8) -0.0059(7) 0.0158(7) 0.0003(7)
    C7 0.0347(9) 0.0365(9) 0.0435(9) -0.0015(7) 0.0199(7) 0.0004(7)
    C8 0.0303(8) 0.0330(8) 0.0419(8) 0.0002(6) 0.0169(6) -0.0039(6)
    C9 0.0317(8) 0.0445(9) 0.0373(8) -0.0010(7) 0.0118(6) -0.0013(7)
    C10 0.0391(9) 0.0441(9) 0.0379(8) -0.0048(7) 0.0196(7) -0.0012(7)
    C11 0.0304(8) 0.0386(9) 0.0443(8) -0.0071(7) 0.0184(7) -0.0121(7)
    C12 0.0315(8) 0.0465(10) 0.0395(8) 0.0005(7) 0.0106(7) -0.0013(7)
    C13 0.0388(9) 0.0426(9) 0.0400(8) -0.0003(7) 0.0176(7) 0.0040(7)
    C14 0.0351(8) 0.0394(9) 0.0378(8) 0.0001(7) 0.0157(7) -0.0018(7)
    C15 0.0375(9) 0.0532(11) 0.0600(10) -0.0045(8) 0.0246(8) -0.0013(8)
    N1 0.0352(8) 0.0526(9) 0.0534(8) -0.0053(7) 0.0216(7) -0.0049(7)
    N2 0.0286(7) 0.0437(8) 0.0394(7) -0.0049(6) 0.0174(6) 0.0019(6)
    N3 0.0305(7) 0.0402(8) 0.0455(7) -0.0042(6) 0.0203(6) -0.0011(6)
    O1 0.0413(7) 0.0937(11) 0.0431(7) -0.0115(7) 0.0168(5) 0.0149(7)
    O1S 0.0471(7) 0.0572(9) 0.0459(7) 0.0022(6) 0.0241(6) 0.0071(6)
    O2 0.0342(6) 0.0543(7) 0.0512(7) -0.0151(5) 0.0223(5) -0.0191(5)
    O3 0.0482(8) 0.0701(9) 0.0660(8) -0.0102(7) 0.0266(6) -0.0306(7)
_geom_special_details
;
All e.s.d.'s (except the e.s.d. in the dihedral angle between two l.s. planes)
are estimated using the full covariance matrix. The cell e.s.d.'s are taken
into account individually in the estimation of e.s.d.'s in distances, angles
and torsion angles; correlations between e.s.d.'s in cell parameters are only
used when they are defined by crystal symmetry. An approximate (isotropic)
treatment of cell e.s.d.'s is used for estimating e.s.d.'s involving l.s.
planes.
;
loop_
    _geom_bond_atom_site_label_1
    _geom_bond_atom_site_label_2
    _geom_bond_site_symmetry_2
    _geom_bond_distance
    _geom_bond_publ_flag
    C1 C2 . 1.387(2) ?
    C1 C5 . 1.384(2) ?
    C1 H1 . 0.9300 ?
    C2 N1 . 1.331(2) ?
    C2 H2 . 0.9300 ?
    C3 N1 . 1.334(2) ?
    C3 C4 . 1.380(2) ?
    C3 H3 . 0.9300 ?
    C4 C5 . 1.382(2) ?
    C4 H4 . 0.9300 ?
    C5 C6 . 1.503(2) ?
    C6 O1 . 1.2252(19) ?
    C6 N2 . 1.348(2) ?
    C7 N3 . 1.275(2) ?
    C7 C8 . 1.462(2) ?
    C7 H7 . 0.9300 ?
    C8 C13 . 1.389(2) ?
    C8 C9 . 1.398(2) ?
    C9 C10 . 1.386(2) ?
    C9 H9 . 0.9300 ?
    C10 C11 . 1.382(2) ?
    C10 H10 . 0.9300 ?
    C11 C12 . 1.374(2) ?
    C11 O2 . 1.4066(18) ?
    C12 C13 . 1.384(2) ?
    C12 H12 . 0.9300 ?
    C13 H13 . 0.9300 ?
    C14 O3 . 1.1921(19) ?
    C14 O2 . 1.3527(18) ?
    C14 C15 . 1.486(2) ?
    C15 H15A . 0.9600 ?
    C15 H15B . 0.9600 ?
    C15 H15C . 0.9600 ?
    N2 N3 . 1.3827(17) ?
    N2 H2' . 0.883(9) ?
    O1S H1S . 0.857(16) ?
    O1S H2S . 0.860(16) ?
loop_
    _geom_angle_atom_site_label_1
    _geom_angle_atom_site_label_2
    _geom_angle_atom_site_label_3
    _geom_angle_site_symmetry_1
    _geom_angle_site_symmetry_3
    _geom_angle
    _geom_angle_publ_flag
    C2 C1 C5 . . 119.01(15) ?
    C2 C1 H1 . . 120.5 ?
    C5 C1 H1 . . 120.5 ?
    N1 C2 C1 . . 123.81(15) ?
    N1 C2 H2 . . 118.1 ?
    C1 C2 H2 . . 118.1 ?
    N1 C3 C4 . . 124.23(16) ?
    N1 C3 H3 . . 117.9 ?
    C4 C3 H3 . . 117.9 ?
    C3 C4 C5 . . 118.91(15) ?
    C3 C4 H4 . . 120.5 ?
    C5 C4 H4 . . 120.5 ?
    C4 C5 C1 . . 117.75(14) ?
    C4 C5 C6 . . 117.81(14) ?
    C1 C5 C6 . . 124.43(14) ?
    O1 C6 N2 . . 123.04(14) ?
    O1 C6 C5 . . 120.63(14) ?
    N2 C6 C5 . . 116.31(13) ?
    N3 C7 C8 . . 121.78(14) ?
    N3 C7 H7 . . 119.1 ?
    C8 C7 H7 . . 119.1 ?
    C13 C8 C9 . . 118.84(14) ?
    C13 C8 C7 . . 118.62(14) ?
    C9 C8 C7 . . 122.45(14) ?
    C10 C9 C8 . . 120.40(14) ?
    C10 C9 H9 . . 119.8 ?
    C8 C9 H9 . . 119.8 ?
    C11 C10 C9 . . 118.88(14) ?
    C11 C10 H10 . . 120.6 ?
    C9 C10 H10 . . 120.6 ?
    C12 C11 C10 . . 122.10(14) ?
    C12 C11 O2 . . 116.65(14) ?
    C10 C11 O2 . . 121.14(14) ?
    C11 C12 C13 . . 118.52(14) ?
    C11 C12 H12 . . 120.7 ?
    C13 C12 H12 . . 120.7 ?
    C12 C13 C8 . . 121.23(15) ?
    C12 C13 H13 . . 119.4 ?
    C8 C13 H13 . . 119.4 ?
    O3 C14 O2 . . 122.55(14) ?
    O3 C14 C15 . . 126.45(15) ?
    O2 C14 C15 . . 110.97(14) ?
    C14 C15 H15A . . 109.5 ?
    C14 C15 H15B . . 109.5 ?
    H15A C15 H15B . . 109.5 ?
    C14 C15 H15C . . 109.5 ?
    H15A C15 H15C . . 109.5 ?
    H15B C15 H15C . . 109.5 ?
    C2 N1 C3 . . 116.29(14) ?
    C6 N2 N3 . . 118.20(12) ?
    C6 N2 H2' . . 124.8(11) ?
    N3 N2 H2' . . 116.7(11) ?
    C7 N3 N2 . . 115.33(13) ?
    H1S O1S H2S . . 100.4(19) ?
    C14 O2 C11 . . 117.88(12) ?
loop_
    _geom_torsion_atom_site_label_1
    _geom_torsion_atom_site_label_2
    _geom_torsion_atom_site_label_3
    _geom_torsion_atom_site_label_4
    _geom_torsion_site_symmetry_1
    _geom_torsion_site_symmetry_2
    _geom_torsion_site_symmetry_3
    _geom_torsion_site_symmetry_4
    _geom_torsion
    _geom_torsion_publ_flag
    C5 C1 C2 N1 . . . . 0.6(3) ?
    N1 C3 C4 C5 . . . . 0.1(3) ?
    C3 C4 C5 C1 . . . . 0.2(2) ?
    C3 C4 C5 C6 . . . . -178.71(15) ?
    C2 C1 C5 C4 . . . . -0.5(2) ?
    C2 C1 C5 C6 . . . . 178.31(14) ?
    C4 C5 C6 O1 . . . . -18.5(2) ?
    C1 C5 C6 O1 . . . . 162.62(17) ?
    C4 C5 C6 N2 . . . . 160.04(15) ?
    C1 C5 C6 N2 . . . . -18.8(2) ?
    N3 C7 C8 C13 . . . . -177.64(15) ?
    N3 C7 C8 C9 . . . . 5.9(2) ?
    C13 C8 C9 C10 . . . . 0.8(2) ?
    C7 C8 C9 C10 . . . . 177.24(15) ?
    C8 C9 C10 C11 . . . . 0.8(2) ?
    C9 C10 C11 C12 . . . . -1.8(2) ?
    C9 C10 C11 O2 . . . . -177.75(14) ?
    C10 C11 C12 C13 . . . . 1.1(2) ?
    O2 C11 C12 C13 . . . . 177.22(14) ?
    C11 C12 C13 C8 . . . . 0.6(2) ?
    C9 C8 C13 C12 . . . . -1.5(2) ?
    C7 C8 C13 C12 . . . . -178.10(15) ?
    C1 C2 N1 C3 . . . . -0.3(2) ?
    C4 C3 N1 C2 . . . . -0.1(3) ?
    O1 C6 N2 N3 . . . . 4.8(2) ?
    C5 C6 N2 N3 . . . . -173.74(12) ?
    C8 C7 N3 N2 . . . . -176.06(13) ?
    C6 N2 N3 C7 . . . . 173.26(14) ?
    O3 C14 O2 C11 . . . . 3.2(2) ?
    C15 C14 O2 C11 . . . . -174.82(14) ?
    C12 C11 O2 C14 . . . . 115.34(16) ?
    C10 C11 O2 C14 . . . . -68.5(2) ?
loop_
    _geom_hbond_atom_site_label_D
    _geom_hbond_atom_site_label_H
    _geom_hbond_atom_site_label_A
    _geom_hbond_site_symmetry_A
    _geom_hbond_distance_DH
    _geom_hbond_distance_HA
    _geom_hbond_distance_DA
    _geom_hbond_angle_DHA
    C1 H1 O1S 4_566 0.93 2.56 3.375(2) 146.8
    C7 H7 O1S 4_566 0.93 2.56 3.3655(19) 145.1
    C12 H12 O3 4_566 0.93 2.54 3.329(2) 142.6
    N2 H2' O1S 4_566 0.883(9) 2.079(10) 2.9529(18) 170.4(16)
    O1S H1S N3 . 0.857(16) 2.65(2) 3.2897(18) 132.6(19)
    O1S H1S O1 . 0.857(16) 2.021(17) 2.8382(17) 159(2)
    O1S H2S O3 2_656 0.860(16) 2.379(19) 3.1754(19) 154(2)
_shelx_hkl_file
;
   0   0   1   -0.49    0.01
   0   0  -1   -0.49    0.01
   0   0  -2  345.56    8.37
   0   0   2  318.82    8.37
   0   0  -3   -0.07    0.05
   0   0   3   -0.08    0.05
   0   0   4   62.96    1.64
   0   0   5    0.00    0.08
   0   0   5   -0.02    0.07
   0   0   6    0.59    0.11
   0   0   6    0.51    0.10
   0   0   7    0.01    0.09
   0   0   7   -0.02    0.09
   0   0  -7   -0.08    0.04
   0   0  -8   15.78    0.49
   0   0   8   15.56    0.56
   0   0   8   15.73    0.54
   0   0   9    0.13    0.13
   0   0  -9   -0.08    0.06
   0   0   9    0.04    0.13
   0   0  10    0.29    0.16
   0   0  10    0.65    0.19
   0   0 -10    0.93    0.12
   0   0  11   -0.11    0.17
   0   0  11   -0.01    0.16
   0   0  12    0.94    0.22
   0   0  12    0.89    0.12
   0   0  12    0.66    0.21
   0   0  13   -0.03    0.19
   0   0  13    0.07    0.09
   0   0  13   -0.09    0.19
   0   0  14    1.25    0.14
   0   0  14    1.61    0.29
   0   0  14    1.26    0.28
   0   0  15    0.15    0.24
   0   0  15   -0.05    0.10
   0   1   0   -0.50    0.02
   0   1   0   -0.44    0.02
   0  -1   0   -0.39    0.03
   0  -1   0   -0.36    0.02
   0   1   1   21.44    0.70
   0   1  -1   22.15    0.65
   0  -1  -1   23.57    0.61
   0  -1   1   21.86    0.70
   0  -1   1   25.80    0.65
   0   1  -2  681.31   16.86
   0   1   2  512.34   18.51
   0   1   2  655.62   15.99
   0  -1  -2  647.71   15.82
   0  -1  -2  660.05   16.02
   0   1   3  171.88    4.16
   0   1  -3  168.36    4.42
   0   1   3  167.42    4.20
   0   1   3  153.92    4.88
   0  -1  -3  163.21    4.20
   0  -1  -3  167.06    4.16
   0   1   4    0.47    0.07
   0   1   4    0.49    0.05
   0   1  -4    0.55    0.06
   0   1   4    0.38    0.08
   0  -1   4    0.51    0.08
   0  -1  -4    0.33    0.07
   0   1  -5   17.36    0.52
   0   1   5   17.44    0.52
   0   1   5   17.11    0.53
   0  -1  -5   16.85    0.51
   0   1   6    8.36    0.31
   0   1   6    7.99    0.33
   0   1   6    8.21    0.27
   0   1  -6    8.26    0.29
   0  -1   6    8.05    0.32
   0  -1  -6    8.31    0.32
   0   1   7    1.57    0.10
   0   1   7    1.48    0.15
   0   1  -7    1.64    0.13
   0   1   7    1.64    0.17
   0  -1   7    1.15    0.15
   0   1   8   10.69    0.37
   0   1   8   10.83    0.44
   0   1  -8   11.15    0.38
   0   1   8   11.03    0.42
   0  -1   8   11.05    0.43
   0   1  -9    6.91    0.30
   0   1   9    7.26    0.35
   0   1   9    7.00    0.26
   0  -1   9    7.00    0.36
   0  -1   9    7.75    0.37
   0   1  10   15.13    0.57
   0   1  10   15.26    0.50
   0   1  10   15.07    0.60
   0   1 -10   15.42    0.52
   0  -1  10   15.30    0.60
   0  -1  10   14.85    0.58
   0   1  11    3.74    0.30
   0   1  11    3.56    0.19
   0   1  11    3.35    0.31
   0  -1  11    3.34    0.31
   0  -1  11    3.61    0.31
   0   1  12    9.92    0.50
   0   1  12   10.54    0.53
   0   1  12   10.45    0.39
   0  -1  12   10.15    0.52
   0  -1  12   10.61    0.52
   0   1  13   -0.01    0.19
   0   1  13   -0.11    0.18
   0   1  13   -0.05    0.09
   0  -1  13   -0.05    0.19
   0  -1  13    0.08    0.18
   0   1  14   -0.13    0.19
   0   1  14    0.31    0.22
   0   1  14   -0.01    0.10
   0  -1  14   -0.18    0.20
   0   1  15   -0.04    0.11
   0   1  15   -0.09    0.22
   0  -1  15    0.21    0.12
   0  -1  15   -0.39    0.21
   0   2   0  335.60   10.49
   0   2   0  385.92    9.53
   0  -2   0  373.12    9.52
   0  -2   0  335.30   10.48
   0   2   1    0.01    0.07
   0   2  -1   -0.14    0.07
   0   2   1    0.09    0.05
   0   2  -1   -0.01    0.02
   0  -2   1   -0.05    0.07
   0  -2  -1    0.05    0.06
   0  -2  -1    0.03    0.04
   0   2  -2  246.13    6.47
   0   2   2  237.32    6.46
   0   2   2  242.60    7.10
   0  -2  -2  239.57    6.46
   0  -2  -2  234.88    7.09
   0  -2   2  246.74    6.46
   0  -2   2  243.56    7.11
   0  -2  -2  243.65    6.11
   0   2  -3    6.23    0.24
   0   2   3    6.40    0.22
   0   2   3    6.49    0.24
   0  -2  -3    6.20    0.24
   0  -2  -3    6.31    0.24
   0  -2  -3    6.49    0.22
   0  -2   3    6.52    0.24
   0  -2   3    6.34    0.23
   0   2   4    3.65    0.14
   0   2  -4    3.22    0.18
   0   2   4    3.39    0.19
   0  -2   4    3.41    0.17
   0  -2  -4    3.68    0.19
   0  -2  -4    3.48    0.16
   0  -2  -4    3.27    0.18
   0   2  -5    0.69    0.10
   0   2   5    0.66    0.12
   0  -2  -5    0.78    0.11
   0  -2  -5    0.75    0.10
   0  -2   5    0.79    0.09
   0   2   6   15.28    0.52
   0   2   6   15.89    0.49
   0   2  -6   15.13    0.50
   0  -2   6   14.57    0.51
   0  -2  -6   15.48    0.49
   0  -2   6   16.17    0.48
   0   2   7   -0.07    0.09
   0   2   7    0.05    0.11
   0   2   7   -0.01    0.04
   0   2  -7   -0.05    0.07
   0  -2  -7   -0.07    0.09
   0  -2   7   -0.15    0.09
   0   2   8    0.23    0.12
   0   2   8    0.30    0.14
   0   2  -8    0.45    0.10
   0   2   8    0.32    0.06
   0  -2  -8    0.12    0.10
   0  -2   8    0.32    0.12
   0   2  -9   12.42    0.46
   0   2   9   11.89    0.47
   0   2   9   12.91    0.51
   0   2   9   12.18    0.42
   0  -2   9   12.70    0.50
   0   2 -10    4.14    0.25
   0   2  10    3.62    0.32
   0   2  10    3.72    0.19
   0   2  10    3.36    0.30
   0  -2  10    3.75    0.30
   0  -2  10    4.34    0.32
   0   2  11    1.55    0.24
   0   2  11    1.89    0.17
   0   2  11    2.09    0.27
   0  -2  11    1.70    0.25
   0  -2  11    1.75    0.25
   0   2  12   -0.06    0.09
   0   2  12   -0.02    0.18
   0   2  12    0.11    0.18
   0  -2  12   -0.01    0.19
   0  -2  12   -0.22    0.16
   0   2  13    0.24    0.23
   0   2  13    0.24    0.10
   0  -2  13    0.47    0.22
   0  -2  13    0.24    0.21
   0   2  14    0.01    0.10
   0   2  14    0.19    0.24
   0  -2  14    0.27    0.23
   0   2  15    0.06    0.12
   0   3   0   -0.10    0.08
   0   3   0   -0.03    0.06
   0  -3   0   -0.08    0.06
   0  -3   0   -0.18    0.07
   0   3   1    6.08    0.25
   0   3  -1    5.77    0.25
   0   3   1    5.70    0.25
   0  -3  -1    5.65    0.25
   0  -3   1    6.01    0.25
   0  -3  -1    6.24    0.24
   0  -3   1    5.92    0.25
   0   3  -2    2.45    0.17
   0   3   2    2.15    0.18
   0   3   2    2.77    0.15
   0  -3   2    2.28    0.17
   0  -3   2    2.50    0.16
   0  -3  -2    2.78    0.13
   0  -3  -2    2.68    0.18
   0  -3  -2    2.47    0.16
   0   3  -3    5.33    0.25
   0   3   3    5.51    0.23
   0  -3   3    5.26    0.23
   0  -3   3    5.32    0.24
   0  -3  -3    5.39    0.25
   0  -3  -3    5.22    0.23
   0   3   4  118.16    3.45
   0   3  -4  116.02    3.18
   0  -3  -4  114.57    2.95
   0  -3  -4  115.76    3.00
   0  -3   4  116.33    3.17
   0  -3  -4  114.12    3.16
   0  -3   4  118.01    3.46
   0   3  -5   13.26    0.47
   0   3   5   13.73    0.45
   0   3   5   13.95    0.46
   0  -3  -5   12.68    0.45
   0  -3  -5   12.95    0.42
   0  -3   5   13.62    0.47
   0  -3   5   13.74    0.45
   0   3   6    8.39    0.36
   0   3   6    8.64    0.31
   0   3  -6    8.43    0.35
   0  -3   6    8.28    0.32
   0  -3   6    8.53    0.33
   0  -3  -6    8.45    0.32
   0   3  -7    1.29    0.15
   0   3   7    1.10    0.16
   0   3   7    1.17    0.12
   0  -3   7    1.18    0.12
   0  -3   7    1.25    0.16
   0  -3  -7    1.22    0.14
   0   3   8    8.02    0.31
   0   3  -8    7.98    0.36
   0   3   8    8.06    0.38
   0  -3  -8    8.22    0.35
   0  -3   8    7.65    0.38
   0  -3   8    8.22    0.32
   0   3   9    5.55    0.34
   0   3  -9    5.86    0.31
   0   3   9    5.72    0.25
   0  -3  -9    5.89    0.30
   0  -3   9    5.33    0.33
   0   3  10    3.96    0.21
   0   3  10    4.39    0.33
   0   3 -10    3.95    0.28
   0  -3  10    4.20    0.32
   0   3  11    0.82    0.21
   0   3  11    0.90    0.12
   0  -3  11    1.03    0.21
   0  -3  11    0.66    0.20
   0   3  12    1.61    0.27
   0   3  12    1.16    0.14
   0  -3  12    1.77    0.26
   0  -3  12    1.37    0.24
   0   3  13    0.84    0.26
   0   3  13    0.72    0.13
   0  -3  13    0.65    0.24
   0   3  14    0.73    0.27
   0   3  14    0.71    0.14
   0  -3  14    1.18    0.28
   0   4   0  107.09    2.97
   0   4   0  109.18    3.24
   0  -4   0  108.30    3.23
   0  -4   0  107.63    2.97
   0   4  -1   48.60    1.40
   0   4   1   48.87    1.49
   0   4   1   47.14    1.39
   0  -4  -1   47.40    1.39
   0  -4   1   48.31    1.39
   0  -4  -1   49.01    1.48
   0  -4   1   48.71    1.49
   0   4  -2    2.50    0.21
   0   4   2    2.36    0.20
   0   4   2    2.68    0.19
   0  -4  -2    3.01    0.22
   0  -4  -2    2.70    0.18
   0  -4   2    2.53    0.20
   0  -4   2    2.60    0.19
   0   4   3   31.91    0.99
   0   4   3   29.98    0.93
   0   4  -3   28.30    0.94
   0  -4  -3   31.25    0.87
   0  -4   3   31.33    1.00
   0  -4   3   31.91    0.94
   0   4  -4   28.95    0.93
   0   4   4   31.26    0.97
   0  -4   4   31.15    0.93
   0  -4   4   30.25    0.98
   0  -4  -4   30.21    0.87
   0   4   5   10.83    0.41
   0   4  -5   11.43    0.44
   0  -4   5   11.14    0.43
   0  -4  -5   11.81    0.42
   0  -4  -5   10.85    0.38
   0  -4   5   11.55    0.42
   0   4   6    1.24    0.13
   0   4  -6    1.55    0.18
   0  -4  -6    1.68    0.15
   0  -4   6    1.41    0.14
   0  -4   6    1.48    0.15
   0   4  -7    1.12    0.18
   0   4   7    0.65    0.11
   0  -4  -7    1.07    0.14
   0  -4   7    1.03    0.14
   0  -4   7    1.09    0.18
   0  -4   7    1.01    0.14
   0   4  -8   -0.02    0.14
   0   4   8   -0.22    0.15
   0   4   8   -0.05    0.09
   0  -4  -8    0.28    0.12
   0  -4   8    0.15    0.14
   0  -4   8    0.10    0.10
   0  -4   8   -0.10    0.10
   0   4  -9    0.21    0.14
   0   4   9    0.16    0.10
   0   4   9    0.05    0.18
   0  -4   9    0.05    0.11
   0  -4   9    0.30    0.16
   0  -4  -9    0.25    0.13
   0   4  10   -0.17    0.18
   0   4  10   -0.08    0.10
   0  -4  10    0.17    0.16
   0  -4  10    0.05    0.11
   0   4  11    0.95    0.25
   0   4  11    1.29    0.15
   0  -4  11    1.50    0.24
   0   4  12    0.42    0.13
   0   4  12    0.35    0.24
   0  -4  12    0.52    0.21
   0  -4  12    0.25    0.20
   0   4  13    1.56    0.30
   0   4  13    1.21    0.17
   0  -4  13    1.86    0.30
   0   4  14    0.11    0.25
   0   4  14   -0.16    0.13
   0  -4  14    0.28    0.23
   0   5   0    0.09    0.13
   0   5   0    0.04    0.09
   0  -5   0    0.03    0.09
   0   5  -1    5.27    0.31
   0   5  -1    4.96    0.27
   0   5   1    5.37    0.29
   0   5   1    5.78    0.29
   0  -5   1    5.63    0.29
   0   5   2    1.16    0.17
   0   5   2    1.06    0.14
   0   5  -2    1.19    0.17
   0  -5  -2    1.31    0.14
   0  -5   2    1.37    0.15
   0  -5   2    1.14    0.15
   0   5   3    4.68    0.30
   0   5   3    4.67    0.26
   0   5  -3    5.27    0.26
   0   5  -3    4.89    0.29
   0  -5   3    4.59    0.29
   0  -5  -3    4.62    0.25
   0  -5   3    4.99    0.27
   0   5  -4    8.30    0.39
   0   5   4    8.68    0.37
   0  -5   4    9.61    0.40
   0  -5   4    8.67    0.38
   0  -5  -4    8.75    0.35
   0   5   5    0.62    0.13
   0   5  -5    0.86    0.19
   0  -5   5    0.73    0.14
   0  -5  -5    0.93    0.13
   0  -5   5    0.82    0.15
   0   5  -6   12.16    0.51
   0   5   6   12.14    0.49
   0  -5  -6   12.21    0.42
   0  -5   6   12.29    0.48
   0  -5   6   12.51    0.50
   0   5  -7    0.19    0.15
   0   5   7    0.09    0.12
   0  -5  -7    0.34    0.12
   0  -5   7    0.27    0.13
   0   5   8    0.13    0.12
   0   5  -8    0.67    0.18
   0  -5   8    0.42    0.16
   0   5  -9    2.51    0.26
   0   5   9    1.71    0.18
   0  -5   9    1.98    0.25
   0   5  10    1.76    0.19
   0  -5  10    2.14    0.27
   0   5  11    0.73    0.16
   0  -5  11    1.25    0.23
   0   5  12    0.74    0.16
   0   5  13    0.12    0.15
   0  -5  13    0.52    0.22
   0   6   0   38.63    1.25
   0   6   0   37.60    1.19
   0   6   1    1.50    0.22
   0   6  -1    1.59    0.18
   0   6  -1    1.46    0.22
   0   6   1    1.90    0.19
   0   6   2    0.72    0.19
   0   6  -2    0.80    0.19
   0   6   2    0.65    0.15
   0   6  -2    0.38    0.08
   0  -6  -2    0.62    0.14
   0   6   3    3.37    0.30
   0   6   3    3.86    0.29
   0   6  -3    3.31    0.29
   0  -6  -3    4.02    0.25
   0   6   4    0.21    0.13
   0   6  -4    0.25    0.17
   0   6  -5    3.51    0.30
   0   6   5    3.19    0.28
   0  -6  -5    3.03    0.22
   0   6  -6    1.04    0.21
   0   6   6    0.73    0.16
   0   6  -7   -0.02    0.17
   0   6   7    0.03    0.13
   0   6   8    0.87    0.17
   0   6  -8    1.33    0.23
   0  -6   8    0.87    0.19
   0   6   9    8.36    0.42
   0  -6   9    7.97    0.45
   0   6  10   -0.01    0.14
   0  -6  10    0.03    0.17
   0   6  11    0.08    0.16
   0   6  12    1.80    0.24
   0   7   0   -0.12    0.17
   0   7  -1    0.43    0.20
   0   7   1    0.73    0.21
   0   7  -2    1.05    0.22
   0   7   2    1.37    0.23
   0   7   3    1.22    0.22
   0   7  -3    0.87    0.21
   0   7  -4   -0.09    0.17
   0   7   4   -0.13    0.13
   0   7   5    0.05    0.15
   0   7  -5    0.10    0.18
   0   7  -6    1.85    0.28
   0   7   6    2.11    0.24
   0   7   7    1.34    0.21
   0   7  -7    1.71    0.27
   0  -7   7    1.62    0.24
   0  -7   8    0.42    0.19
   0   8   0    0.07    0.21
   0   8  -1   -0.04    0.20
   0   8   1    0.02    0.20
   0   8   2   -0.11    0.20
   0   8  -2    0.37    0.22
   0   8   3   -0.22    0.20
   0   8  -3   -0.14    0.20
   0   8  -4    0.23    0.22
   0   8  -5    0.02    0.21
   0   8  -6    0.26    0.25
   0   8  -7    0.14    0.24
   0  -8   7    0.15    0.17
   0   9   0    0.16    0.26
   0   9   1    0.65    0.26
   0   9  -1    1.19    0.29
   0   9   2   -0.51    0.24
   0   9  -2   -0.05    0.23
   0   9  -3    0.01    0.25
   0   9  -4    0.00    0.25
   0   9  -5    0.21    0.26
  -1   0  15    0.15    0.22
  -1   0  15   -0.04    0.10
  -1   0  14    0.90    0.24
  -1   0  14    0.62    0.11
  -1   0  14    0.91    0.24
  -1   0  13    0.04    0.09
  -1   0  13    0.02    0.19
  -1   0  13   -0.11    0.17
  -1   0  12    1.25    0.24
  -1   0  12    1.63    0.24
  -1   0  11   -0.16    0.15
  -1   0  11   -0.12    0.17
   1   0 -10   14.97    0.48
  -1   0  10   14.62    0.56
  -1   0  10   13.64    0.56
  -1   0   9   -0.14    0.12
  -1   0   9   -0.08    0.12
   1   0  -9    0.06    0.06
   1   0  -8    0.79    0.08
  -1   0   8    0.74    0.15
  -1   0   8    0.83    0.15
  -1   0   7   -0.27    0.08
  -1   0   7   -0.07    0.08
   1   0  -7   -0.03    0.04
   1   0  -6   11.70    0.41
  -1   0   6   12.52    0.43
   1   0  -6   12.14    0.36
  -1   0   6   11.74    0.41
  -1   0   5   -0.14    0.07
  -1   0   5    0.05    0.07
   1   0  -5   -0.05    0.06
   1   0  -4   11.06    0.34
  -1   0   4   10.90    0.35
  -1   0   4   10.50    0.34
  -1   0   3    0.04    0.06
  -1   0   3   -0.08    0.06
   1   0  -3   -0.08    0.05
   1   0  -2  163.91    4.16
   1   0  -2  160.82    4.19
  -1   0   2  172.42    4.16
  -1   0   1    0.01    0.01
  -1   0   1   -0.02    0.01
   1   0  -1    0.00    0.01
   1   0  -1   -0.01    0.01
  -1   0   0    0.00    0.00
   1   0   0    0.00    0.00
   1   0   3    0.12    0.05
   1   0   4  206.23    5.20
   1   0   5    0.09    0.08
   1   0   6    1.46    0.14
  -1   0  -7    0.00    0.05
   1   0   7    0.04    0.09
   1   0   7    0.00    0.10
   1   0   8   60.28    1.69
   1   0   8   61.37    1.67
  -1   0  -8   60.51    1.69
   1   0   9    0.02    0.14
   1   0   9    0.07    0.13
  -1   0  -9    0.07    0.08
   1   0  10   49.77    1.45
   1   0  10   49.45    1.48
  -1   0 -10   50.34    1.44
   1   0  11    0.07    0.16
   1   0  11    0.02    0.09
   1   0  11   -0.02    0.17
   1   0  12    0.57    0.21
   1   0  12    0.51    0.20
   1   0  12    0.51    0.11
   1   0  13    0.14    0.10
   1   0  13    0.26    0.19
   1   0  13    0.25    0.21
   1   0  14    0.93    0.14
   1   0  14    1.03    0.27
   1   0  15   -0.11    0.11
  -1   1  15   -0.07    0.22
  -1   1  15    0.17    0.10
  -1  -1  15   -0.11    0.22
  -1   1  14    1.93    0.17
  -1   1  14    2.38    0.32
  -1   1  14    2.08    0.31
  -1  -1  14    2.40    0.33
  -1   1  13    3.79    0.35
  -1   1  13    2.84    0.33
  -1   1  13    3.24    0.20
  -1  -1  13    3.64    0.36
  -1  -1  13    3.99    0.36
  -1   1  12   22.79    0.74
  -1   1  12   22.22    0.84
  -1   1  12   23.74    0.83
  -1  -1  12   22.86    0.83
  -1  -1  12   22.32    0.83
  -1   1  11    0.74    0.20
  -1   1  11    0.31    0.19
  -1   1  11    0.64    0.09
  -1  -1  11    1.17    0.22
  -1  -1  11    0.76    0.20
  -1   1  10    3.62    0.30
   1   1 -10    4.02    0.22
  -1   1  10    3.82    0.29
  -1   1  10    4.05    0.18
  -1  -1  10    3.79    0.30
  -1  -1  10    4.18    0.31
   1   1  -9    2.87    0.18
  -1   1   9    3.32    0.24
  -1   1   9    3.04    0.15
  -1   1   9    2.86    0.25
  -1  -1   9    2.74    0.25
  -1  -1   9    3.03    0.25
  -1   1   8    9.29    0.37
   1   1  -8    8.43    0.31
  -1   1   8    8.59    0.29
  -1   1   8    8.42    0.38
   1  -1  -8    8.51    0.35
  -1  -1   8    8.31    0.36
  -1  -1   8    8.53    0.37
  -1   1   7   11.59    0.43
  -1   1   7   11.35    0.41
  -1   1   7   11.38    0.37
   1   1  -7   11.55    0.37
   1  -1  -7   11.57    0.41
  -1  -1   7   11.33    0.42
  -1  -1   7   11.41    0.43
   1   1  -6    2.04    0.13
  -1   1   6    2.20    0.16
  -1   1   6    2.10    0.10
  -1   1   6    1.90    0.17
   1  -1  -6    1.94    0.17
  -1  -1   6    2.14    0.17
   1   1  -5   93.24    2.52
  -1   1   5   95.70    2.40
  -1   1   5   91.53    2.43
  -1   1   5   90.05    2.74
   1  -1  -5   94.25    2.40
   1  -1  -5   93.79    2.43
   1   1  -4    2.20    0.11
  -1   1   4    2.52    0.13
  -1   1   4    2.19    0.08
  -1   1   4    1.87    0.14
   1  -1  -4    2.14    0.14
  -1  -1   4    2.12    0.13
   1  -1  -4    1.77    0.14
  -1   1   3  224.70    5.60
   1   1  -3  221.12    5.89
  -1  -1   3  222.48    5.55
   1  -1  -3  219.89    5.60
   1  -1  -3  216.75    5.54
  -1   1   2  109.12    3.67
  -1   1   2  130.93    3.16
   1   1  -2  133.71    3.33
   1  -1  -2  130.23    3.32
   1  -1  -2  110.57    3.66
  -1  -1   2  115.70    3.65
  -1  -1   2  132.10    3.13
   1  -1  -2  128.33    3.16
  -1   1   1   -0.43    0.05
   1  -1  -1   -0.37    0.05
   1  -1  -1   -0.35    0.05
  -1  -1   1   -0.60    0.05
  -1  -1   1   -0.55    0.05
  -1   1   0   42.04    1.40
  -1  -1   0   52.78    1.29
   1  -1   0   50.70    1.41
  -1  -1   0   44.12    1.40
   1   1   1  166.99    4.97
   1   1   1  170.77    4.26
  -1   1  -1  170.22    4.48
  -1  -1  -1  164.63    4.94
  -1  -1  -1  161.64    4.23
   1  -1   1  174.88    4.48
  -1  -1  -1  165.07    4.22
   1   1   2  363.44    8.96
   1   1   2  359.83    8.98
   1   1   2  335.53   10.46
  -1   1  -2  365.53    9.45
  -1  -1  -2  364.91    8.86
   1  -1   2  369.67    9.47
  -1  -1  -2  327.90   10.46
  -1   1  -3   80.96    2.21
   1   1   3   79.01    2.40
   1   1   3   83.89    2.11
   1   1   3   81.72    2.07
   1  -1   3   81.85    2.20
  -1  -1  -3   80.89    2.07
  -1  -1  -3   81.95    2.40
   1   1   4   40.67    1.24
  -1   1  -4   42.80    1.16
   1   1   4   41.68    1.11
   1   1   4   41.97    1.13
  -1  -1  -4   41.31    1.10
   1   1   5   15.15    0.48
  -1   1  -5   15.50    0.48
   1   1   5   15.27    0.47
   1   1   5   15.61    0.49
   1   1   6   12.21    0.41
   1   1   6   11.89    0.39
  -1   1  -6   11.77    0.39
   1   1   6   12.48    0.44
   1  -1   6   12.20    0.43
  -1   1  -7    3.79    0.19
   1   1   7    3.74    0.16
   1   1   7    3.75    0.22
   1  -1   7    3.78    0.23
   1   1   8    4.18    0.18
   1   1   8    4.19    0.25
  -1   1  -8    4.19    0.21
   1   1   8    4.50    0.28
   1  -1   8    4.39    0.27
   1   1   9    1.28    0.12
  -1   1  -9    0.93    0.13
   1   1   9    1.17    0.19
   1   1   9    1.14    0.17
   1  -1   9    1.13    0.18
   1   1  10   16.56    0.56
   1   1  10   17.78    0.65
   1   1  10   16.40    0.62
  -1   1 -10   16.56    0.58
   1  -1  10   16.58    0.64
   1  -1  10   17.48    0.64
   1   1  11    0.05    0.16
   1   1  11    0.32    0.18
   1   1  11    0.23    0.09
   1  -1  11    0.49    0.19
   1  -1  11    0.08    0.17
   1   1  12    5.92    0.41
   1   1  12    6.33    0.41
   1   1  12    6.14    0.28
   1  -1  12    5.98    0.41
   1  -1  12    6.46    0.40
   1   1  13    0.03    0.10
   1   1  13    0.00    0.19
   1   1  13    0.12    0.22
   1  -1  13    0.24    0.20
   1  -1  13   -0.18    0.18
   1   1  14    1.16    0.15
   1   1  14    1.36    0.28
   1   1  14    0.97    0.25
   1  -1  14    1.05    0.14
   1  -1  14    0.96    0.26
   1   1  15   -0.14    0.12
   1  -1  15   -0.08    0.11
  -1   2  15    0.19    0.11
  -1   2  15    0.15    0.25
  -1  -2  15    0.33    0.25
  -1   2  14   -0.08    0.10
  -1   2  14   -0.20    0.21
  -1  -2  14    0.33    0.23
  -1   2  13    0.11    0.10
  -1   2  13    0.10    0.20
  -1  -2  13    0.36    0.21
  -1  -2  13    0.27    0.20
  -1   2  12    5.00    0.24
  -1   2  12    4.72    0.38
  -1  -2  12    5.60    0.38
  -1  -2  12    5.34    0.39
  -1   2  11    5.81    0.24
  -1   2  11    5.61    0.38
  -1  -2  11    6.23    0.37
  -1  -2  11    5.49    0.36
   1   2 -10    0.82    0.13
  -1   2  10    1.24    0.21
  -1   2  10    0.79    0.09
  -1  -2  10    0.74    0.18
  -1  -2  10    0.56    0.17
  -1   2   9    6.85    0.37
  -1   2   9    7.41    0.27
   1   2  -9    7.20    0.31
  -1  -2   9    6.93    0.37
   1  -2  -9    7.49    0.35
  -1  -2   9    6.93    0.36
   1   2  -8    1.49    0.14
  -1   2   8    1.55    0.11
  -1   2   8    1.63    0.19
  -1  -2   8    1.20    0.17
   1  -2  -8    1.85    0.17
  -1   2   7    0.63    0.06
   1   2  -7    0.70    0.10
  -1   2   7    0.74    0.14
  -1  -2   7    0.67    0.13
   1  -2  -7    0.82    0.12
  -1   2   6   16.99    0.53
  -1   2   6   17.48    0.56
   1   2  -6   16.97    0.53
   1  -2  -6   16.94    0.55
   1  -2  -6   16.87    0.53
  -1   2   5   46.20    1.24
   1   2  -5   44.60    1.26
  -1   2   5   46.61    1.34
   1  -2  -5   45.24    1.23
   1  -2  -5   45.29    1.25
  -1  -2   5   46.63    1.23
  -1  -2   5   39.41    1.24
   1  -2  -5   44.89    1.20
   1   2  -4   25.99    0.78
  -1   2   4   27.07    0.77
  -1   2   4   27.49    0.81
   1  -2  -4   26.60    0.76
  -1  -2   4   26.75    0.77
   1  -2  -4   27.24    0.77
  -1  -2   4   26.47    0.76
   1  -2  -4   26.80    0.74
  -1   2   3   12.61    0.40
   1   2  -3   12.48    0.40
   1  -2  -3   12.23    0.39
  -1  -2   3   12.42    0.40
  -1  -2   3   12.62    0.41
   1  -2  -3   12.43    0.39
  -1   2   2  941.38   23.90
  -1   2   2  852.53   26.31
   1   2  -2  801.55   26.29
   1   2  -2  965.80   23.88
   1  -2  -2  967.68   23.88
   1  -2  -2  919.97   22.65
  -1  -2   2  968.38   23.98
   1  -2  -2  790.06   26.25
  -1  -2   2  844.09   26.34
  -1   2   1  871.15   26.77
   1   2  -1  946.01   24.31
  -1   2   1  979.85   24.34
   1  -2  -1 1000.00   24.30
  -1  -2   1  811.62   26.74
  -1  -2   1  922.10   24.27
   1  -2  -1  830.58   26.72
  -1   2   0   90.09    2.44
  -1   2   0   90.65    2.67
   1   2   0   85.36    2.66
   1   2   0   91.17    2.44
  -1  -2   0   90.08    2.66
   1  -2   0   91.17    2.43
  -1  -2   0   90.04    2.43
   1  -2   0   90.47    2.66
  -1   2  -1  274.22    7.09
   1   2   1  265.77    7.08
   1   2   1  263.32    7.79
   1  -2   1  268.38    7.09
   1  -2   1  264.67    7.80
  -1  -2  -1  263.51    7.09
  -1  -2  -1  259.93    6.68
  -1  -2  -1  264.00    7.79
  -1   2  -2   92.11    2.55
   1   2   2   91.22    2.40
   1   2   2   95.17    2.78
  -1  -2  -2   93.91    2.36
  -1  -2  -2   94.10    2.54
  -1  -2  -2   94.73    2.77
  -1  -2  -2   91.91    2.40
   1  -2   2   94.56    2.78
   1  -2   2   96.23    2.55
   1   2   3   61.21    1.60
   1   2   3   61.88    1.82
  -1   2  -3   60.80    1.69
  -1  -2  -3   61.63    1.69
   1  -2   3   61.10    1.69
  -1  -2  -3   61.58    1.82
  -1  -2  -3   61.49    1.60
  -1  -2  -3   60.47    1.57
   1   2   4    4.50    0.21
  -1   2  -4    4.37    0.20
   1   2   4    4.81    0.18
  -1  -2  -4    4.48    0.18
   1  -2   4    4.54    0.20
  -1   2  -5    6.89    0.29
   1   2   5    7.27    0.30
   1   2   5    7.39    0.27
   1   2   5    7.28    0.26
  -1  -2  -5    7.65    0.27
   1  -2   5    7.77    0.27
   1   2   6    0.67    0.07
   1   2   6    0.66    0.11
   1   2   6    0.35    0.12
  -1   2  -6    0.73    0.11
  -1  -2  -6    0.51    0.10
   1  -2   6    0.54    0.08
   1   2   7    1.38    0.15
  -1   2  -7    1.30    0.14
   1   2   7    1.62    0.18
   1   2   7    1.37    0.11
   1  -2   7    1.62    0.17
   1   2   8    4.65    0.27
  -1   2  -8    4.47    0.24
   1   2   8    4.27    0.28
   1   2   8    4.61    0.20
   1  -2   8    4.64    0.28
   1   2   9    6.32    0.34
   1   2   9    5.89    0.25
  -1   2  -9    6.26    0.30
   1   2   9    6.61    0.36
   1  -2   9    5.95    0.35
   1   2  10    0.33    0.18
  -1   2 -10    0.43    0.14
   1   2  10    0.17    0.09
   1   2  10    0.32    0.16
   1  -2  10    0.44    0.18
   1   2  11    0.63    0.11
   1   2  11    0.71    0.22
   1   2  11    0.52    0.18
   1  -2  11    0.39    0.18
   1  -2  11    0.58    0.20
   1   2  12    1.86    0.28
   1   2  12    2.44    0.27
   1   2  12    2.54    0.19
   1  -2  12    3.25    0.32
   1  -2  12    2.79    0.31
   1   2  13    3.69    0.23
   1   2  13    3.91    0.34
   1   2  13    3.68    0.37
   1  -2  13    3.28    0.34
   1  -2  13    4.13    0.38
   1   2  14    1.98    0.20
   1   2  14    2.26    0.33
   1  -2  14    2.31    0.33
  -1   3  14    0.71    0.13
  -1   3  14    0.70    0.28
  -1  -3  14    1.12    0.28
  -1   3  13    0.47    0.12
  -1   3  13   -0.05    0.23
  -1  -3  13    0.93    0.24
  -1   3  12    0.40    0.21
  -1   3  12    0.53    0.11
  -1  -3  12    0.39    0.21
  -1  -3  12    0.48    0.21
  -1   3  11   -0.03    0.08
  -1   3  11    0.13    0.19
  -1  -3  11    0.25    0.17
  -1  -3  11    0.07    0.17
  -1   3  10    9.29    0.34
  -1   3  10    9.35    0.45
   1   3 -10    9.04    0.40
  -1  -3  10    9.04    0.44
   1   3  -9    0.14    0.12
  -1   3   9    0.06    0.07
  -1   3   9    0.12    0.17
   1  -3  -9   -0.03    0.11
  -1  -3   9    0.06    0.14
   1   3  -8    3.20    0.23
  -1   3   8    3.09    0.16
  -1   3   8    2.92    0.26
   1  -3  -8    3.31    0.22
  -1  -3   8    3.03    0.24
  -1  -3   8    2.93    0.18
  -1   3   7    2.31    0.21
  -1   3   7    2.42    0.14
   1   3  -7    2.39    0.18
  -1  -3   7    2.61    0.17
   1  -3  -7    2.57    0.20
  -1  -3   7    2.24    0.20
   1   3  -6    0.18    0.11
  -1   3   6    0.25    0.12
  -1   3   6    0.14    0.06
   1  -3  -6    0.02    0.09
  -1  -3   6    0.06    0.10
  -1  -3   6   -0.08    0.07
  -1  -3   6    0.03    0.08
   1   3  -5   57.27    1.61
  -1   3   5   56.39    1.71
   1  -3  -5   54.58    1.50
  -1  -3   5   57.42    1.73
   1  -3  -5   57.27    1.54
  -1  -3   5   57.84    1.60
   1   3  -4    2.22    0.17
  -1   3   4    2.31    0.15
  -1  -3   4    2.06    0.15
  -1  -3   4    2.05    0.18
   1  -3  -4    2.03    0.18
   1  -3  -4    2.33    0.18
   1   3  -3   34.73    1.02
  -1   3   3   35.21    1.08
  -1   3   3   34.98    1.01
  -1  -3   3   35.05    1.09
  -1  -3   3   35.85    1.02
   1  -3  -3   35.75    0.97
   1  -3  -3   34.46    1.01
   1   3  -2   14.61    0.47
  -1   3   2   14.47    0.47
   1   3  -2   12.86    0.46
  -1   3   2   13.50    0.46
  -1  -3   2   14.46    0.48
  -1  -3   2   13.85    0.46
   1  -3  -2   13.97    0.46
  -1   3   1    3.74    0.20
  -1   3   1    3.84    0.19
   1   3  -1    3.55    0.20
  -1  -3   1    3.80    0.20
  -1  -3   1    3.81    0.19
   1  -3  -1    3.87    0.18
   1  -3  -1    4.00    0.20
  -1   3   0   75.25    2.24
  -1   3   0   75.50    2.06
   1   3   0   76.18    2.24
   1   3   0   72.43    2.05
  -1  -3   0   73.63    2.23
  -1  -3   0   72.32    2.05
   1  -3   0   74.39    2.05
   1  -3   0   76.02    2.23
   1   3   1   69.71    1.88
  -1   3  -1   68.81    1.88
   1   3   1   69.96    2.04
  -1   3  -1   57.81    2.03
   1  -3   1   69.52    2.04
  -1  -3  -1   67.23    1.87
   1  -3   1   67.68    1.87
  -1  -3  -1   68.72    1.75
  -1  -3  -1   69.58    2.03
   1   3   2    8.25    0.31
  -1   3  -2    7.70    0.31
   1   3   2    8.31    0.31
   1  -3   2    8.10    0.31
  -1  -3  -2    8.37    0.31
   1  -3   2    7.98    0.31
  -1  -3  -2    8.33    0.29
  -1  -3  -2    7.96    0.28
   1   3   3    4.21    0.20
  -1   3  -3    4.26    0.23
  -1  -3  -3    4.14    0.22
   1  -3   3    3.81    0.20
  -1  -3  -3    4.07    0.19
  -1  -3  -3    4.25    0.17
   1  -3   3    4.37    0.22
  -1   3  -4  163.63    4.41
   1   3   4  161.51    4.80
   1   3   4  161.38    4.17
  -1  -3  -4  164.03    4.17
   1  -3   4  162.51    4.82
   1  -3   4  162.48    4.40
  -1  -3  -4  160.54    4.10
  -1  -3  -4  164.47    4.40
  -1   3  -5   37.82    1.14
   1   3   5   39.54    1.20
   1   3   5   39.76    1.09
   1  -3   5   39.15    1.13
   1  -3   5   39.22    1.22
  -1  -3  -5   38.00    1.05
  -1   3  -6    0.15    0.11
   1   3   6    0.05    0.07
   1   3   6    0.05    0.12
   1  -3   6    0.01    0.07
  -1  -3  -6    0.11    0.09
  -1   3  -7    1.53    0.16
   1   3   7    1.89    0.15
   1   3   7    1.60    0.19
   1  -3   7    2.09    0.16
  -1  -3  -7    2.34    0.19
   1   3   8   22.44    0.74
   1   3   8   22.62    0.72
  -1   3  -8   22.15    0.74
  -1  -3  -8   22.48    0.69
   1  -3   8   22.52    0.70
   1  -3   8   21.60    0.75
   1   3   9    0.45    0.18
   1   3   9    0.23    0.09
  -1   3  -9    0.62    0.15
   1  -3   9    0.51    0.17
   1   3  10   18.03    0.68
   1   3  10   17.34    0.59
  -1   3 -10   17.75    0.64
   1  -3  10   15.85    0.66
   1   3  11    0.47    0.20
   1   3  11    0.65    0.12
   1  -3  11    0.41    0.18
   1   3  12    0.42    0.12
   1   3  12    0.34    0.21
   1  -3  12    0.53    0.21
   1  -3  12    0.54    0.21
   1   3  13    0.43    0.25
   1   3  13    0.37    0.13
   1  -3  13    0.88    0.24
   1   3  14    0.61    0.27
   1   3  14    1.17    0.16
   1  -3  14    1.04    0.27
  -1   4  14    0.03    0.26
  -1   4  14   -0.01    0.13
  -1  -4  14    0.66    0.25
  -1   4  13    0.34    0.13
  -1   4  13    0.34    0.26
  -1  -4  13    0.07    0.22
  -1   4  12    1.51    0.29
  -1   4  12    1.53    0.16
  -1  -4  12    1.87    0.27
  -1  -4  12    1.99    0.28
  -1   4  11    2.18    0.28
  -1   4  11    1.37    0.15
  -1  -4  11    1.56    0.24
  -1  -4  11    1.94    0.20
  -1  -4  11    1.67    0.25
  -1   4  10    2.28    0.28
  -1   4  10    1.63    0.15
  -1  -4  10    2.03    0.25
  -1  -4  10    1.87    0.18
  -1   4   9    0.10    0.10
  -1   4   9   -0.13    0.17
   1   4  -9    0.20    0.14
  -1  -4   9    0.05    0.11
   1  -4  -9    0.23    0.13
  -1  -4   9    0.12    0.14
   1   4  -8    2.18    0.22
  -1   4   8    1.89    0.18
  -1  -4   8    2.24    0.19
   1  -4  -8    2.40    0.20
  -1  -4   8    2.07    0.20
  -1  -4   8    1.96    0.22
  -1   4   7    0.01    0.09
   1   4  -7   -0.02    0.13
  -1  -4   7    0.02    0.10
  -1  -4   7    0.07    0.09
   1  -4  -7   -0.01    0.10
  -1  -4   7    0.01    0.12
  -1   4   6    0.46    0.10
   1   4  -6    0.55    0.13
   1  -4  -6    0.61    0.12
  -1  -4   6    0.50    0.11
  -1  -4   6    0.45    0.13
  -1  -4   6    0.55    0.12
   1   4  -5    1.10    0.15
  -1   4   5    1.05    0.12
  -1  -4   5    1.51    0.16
   1  -4  -5    1.25    0.13
   1  -4  -5    1.17    0.15
  -1  -4   5    1.18    0.13
   1   4  -4   -0.28    0.12
  -1   4   4   -0.12    0.08
   1  -4  -4    0.01    0.11
  -1  -4   4   -0.23    0.09
  -1  -4   4   -0.17    0.08
   1   4  -3  136.05    3.98
  -1   4   3  136.93    3.98
  -1   4   3  134.12    3.64
   1   4  -3  129.45    3.65
  -1  -4   3  131.42    3.64
  -1  -4   3  131.55    3.98
   1  -4  -3  134.30    3.45
   1   4  -2   34.24    1.06
  -1   4   2   36.27    1.05
  -1   4   2   35.74    1.11
  -1  -4   2   35.06    1.12
   1  -4  -2   34.44    1.04
  -1  -4   2   35.67    1.05
   1   4  -1   21.56    0.68
  -1   4   1   21.51    0.71
  -1   4   1   21.15    0.68
   1  -4  -1   21.17    0.69
  -1  -4   1   21.14    0.68
   1  -4  -1   21.25    0.68
  -1  -4   1   21.00    0.70
  -1   4   0    3.38    0.24
   1   4   0    3.90    0.24
  -1   4   0    3.75    0.21
   1   4   0    3.79    0.21
  -1  -4   0    3.76    0.24
   1  -4   0    3.58    0.20
   1  -4   0    3.49    0.24
  -1  -4   0    4.02    0.20
   1   4   1    0.65    0.13
   1   4   1    0.57    0.10
  -1   4  -1    0.45    0.09
  -1   4  -1    0.42    0.13
  -1  -4  -1    0.60    0.12
   1  -4   1    0.40    0.11
   1  -4   1    0.37    0.10
  -1  -4  -1    0.54    0.09
  -1   4  -2   14.14    0.50
   1   4   2   13.91    0.49
   1   4   2   14.69    0.50
   1  -4   2   14.17    0.51
  -1  -4  -2   14.06    0.44
   1  -4   2   13.83    0.49
  -1  -4  -2   14.38    0.50
   1   4   3    1.85    0.17
  -1   4  -3    1.24    0.17
   1  -4   3    1.86    0.17
   1  -4   3    1.47    0.14
  -1  -4  -3    1.68    0.14
  -1   4  -4   28.57    0.90
   1   4   4   29.02    0.93
   1  -4   4   29.32    0.89
  -1  -4  -4   28.70    0.79
  -1  -4  -4   28.47    0.83
   1  -4   4   28.99    0.94
   1   4   5    0.11    0.09
  -1   4  -5    0.03    0.12
  -1  -4  -5    0.20    0.09
   1  -4   5    0.24    0.10
   1  -4   5    0.20    0.10
  -1  -4  -5    0.22    0.10
  -1   4  -6    0.22    0.13
   1   4   6    0.21    0.09
   1  -4   6    0.24    0.11
  -1  -4  -6    0.37    0.10
   1  -4   6    0.36    0.11
   1   4   7   12.82    0.47
  -1   4  -7   13.28    0.52
   1   4   7   12.59    0.50
   1  -4   7   13.08    0.50
  -1  -4  -7   12.77    0.44
   1  -4   7   12.92    0.48
   1   4   8    2.12    0.25
   1   4   8    2.07    0.20
  -1   4  -8    2.38    0.23
   1  -4   8    2.08    0.23
  -1  -4  -8    2.32    0.19
   1  -4   8    2.59    0.22
   1   4   9    0.47    0.18
  -1   4  -9    0.71    0.17
   1   4   9    0.28    0.11
   1  -4   9    0.66    0.14
   1  -4   9    0.81    0.19
   1   4  10    1.03    0.22
   1   4  10    1.31    0.15
   1  -4  10    0.89    0.20
   1   4  11    1.83    0.17
   1   4  11    1.42    0.27
   1  -4  11    1.95    0.28
   1   4  12   -0.16    0.20
   1   4  12   -0.18    0.11
   1   4  13   -0.10    0.13
   1   4  13   -0.23    0.23
   1  -4  13    0.07    0.23
  -1   5  13   -0.01    0.15
  -1  -5  13   -0.02    0.19
  -1   5  12    5.55    0.34
  -1  -5  12    5.25    0.39
  -1   5  11    0.08    0.13
  -1  -5  11    0.34    0.19
  -1   5  10    0.94    0.15
  -1  -5  10    1.47    0.23
  -1   5   9    5.44    0.30
   1   5  -9    4.64    0.33
  -1  -5   9    5.49    0.36
   1   5  -8    5.55    0.34
  -1   5   8    5.16    0.30
  -1  -5   8    5.69    0.32
  -1  -5   8    5.53    0.35
   1  -5  -8    6.08    0.31
  -1   5   7    9.03    0.38
   1   5  -7    9.40    0.43
   1  -5  -7    9.33    0.37
  -1  -5   7    8.87    0.40
  -1  -5   7    8.46    0.40
  -1   5   6   -0.18    0.10
   1   5  -6   -0.15    0.14
  -1  -5   6    0.10    0.12
   1  -5  -6    0.05    0.11
  -1  -5   6    0.03    0.11
   1   5  -5   32.70    1.06
  -1   5   5   33.70    1.10
  -1  -5   5   35.17    1.05
  -1  -5   5   33.34    1.11
  -1   5   4    0.03    0.13
  -1   5   4   -0.04    0.11
   1   5  -4   -0.01    0.13
  -1  -5   4    0.35    0.13
   1  -5  -4    0.01    0.11
  -1  -5   4    0.11    0.11
  -1   5   3    1.05    0.14
   1   5  -3    1.23    0.18
  -1   5   3    1.08    0.17
   1   5  -3    1.44    0.14
  -1  -5   3    1.18    0.16
  -1  -5   3    1.17    0.15
   1  -5  -3    1.19    0.15
  -1   5   2    3.16    0.21
  -1   5   2    2.72    0.25
   1   5  -2    2.09    0.17
   1   5  -2    3.15    0.24
  -1  -5   2    3.15    0.21
  -1  -5   2    2.94    0.23
   1   5  -1   11.62    0.47
  -1   5   1   12.53    0.47
  -1   5   1   11.99    0.47
  -1  -5   1   12.01    0.47
  -1   5   0    0.63    0.11
  -1   5   0    0.50    0.14
   1   5   0    0.61    0.11
   1   5   0    0.36    0.13
  -1  -5   0    0.59    0.11
  -1   5  -1    0.04    0.08
   1   5   1    0.13    0.10
  -1   5  -1    0.04    0.12
   1   5   1    0.11    0.13
   1  -5   1    0.10    0.10
  -1   5  -2   15.45    0.57
   1   5   2   15.14    0.57
   1   5   2   16.10    0.58
  -1  -5  -2   15.44    0.49
   1  -5   2   16.26    0.58
  -1   5  -3    0.04    0.13
   1   5   3    0.12    0.10
   1  -5   3    0.22    0.11
   1  -5   3    0.13    0.11
  -1  -5  -3    0.35    0.10
   1   5   4    0.13    0.11
  -1   5  -4   -0.05    0.14
  -1  -5  -4    0.29    0.11
   1  -5   4    0.15    0.11
  -1  -5  -4    0.01    0.08
   1  -5   4    0.16    0.11
  -1   5  -5    1.56    0.20
   1   5   5    1.41    0.17
  -1  -5  -5    1.45    0.13
   1  -5   5    1.65    0.19
   1  -5   5    1.32    0.17
   1   5   6   15.82    0.60
  -1   5  -6   16.39    0.62
  -1  -5  -6   16.17    0.51
   1  -5   6   16.14    0.62
   1  -5   6   17.12    0.60
  -1   5  -7    0.18    0.17
   1   5   7   -0.19    0.11
  -1  -5  -7    0.09    0.11
  -1   5  -8    0.50    0.18
   1   5   8    0.23    0.13
   1  -5   8    0.54    0.17
  -1   5  -9    0.64    0.20
   1   5   9    0.39    0.14
   1  -5   9    0.66    0.19
   1   5  10    0.21    0.13
   1  -5  10    0.27    0.18
   1   5  11    0.63    0.16
   1   5  12    0.93    0.18
   1  -5  13    2.57    0.33
  -1   6  12    0.23    0.17
  -1  -6  12    0.43    0.22
  -1   6  11    0.69    0.18
  -1   6  10    0.18    0.15
  -1  -6  10   -0.10    0.17
  -1   6   9    0.14    0.14
  -1  -6   9   -0.03    0.15
   1   6  -8    0.81    0.22
  -1   6   8    0.60    0.16
  -1  -6   8    0.69    0.18
   1   6  -7    4.82    0.36
  -1   6   7    4.55    0.29
  -1  -6   7    4.64    0.31
  -1   6   6    8.32    0.40
   1   6  -6    8.58    0.45
  -1   6   5    1.56    0.19
   1   6  -5    1.54    0.23
  -1   6   4    0.24    0.14
   1   6  -4    0.09    0.17
  -1   6   4   -0.06    0.17
   1   6  -3    8.10    0.42
  -1   6   3    8.30    0.39
  -1   6   3    7.58    0.39
  -1   6   2    0.94    0.19
   1   6  -2    0.79    0.19
   1   6  -2    0.63    0.12
  -1   6   2    0.76    0.15
   1   6  -1   19.40    0.71
  -1   6   1   19.29    0.70
  -1   6   1   19.00    0.70
  -1  -6   1   19.12    0.69
   1   6   0    1.35    0.21
   1   6   0    1.48    0.17
  -1   6   0    1.06    0.21
  -1   6   0    1.46    0.18
  -1   6  -1   24.78    0.86
  -1   6  -1   25.95    0.86
   1   6   1   23.97    0.84
   1   6   1   25.33    0.86
  -1  -6  -1   23.86    0.74
   1   6   2   16.32    0.62
   1   6   2   16.71    0.62
  -1   6  -2   15.91    0.63
  -1  -6  -2   16.30    0.53
   1   6   3   -0.16    0.12
  -1   6  -3    0.06    0.16
  -1  -6  -3    0.08    0.11
  -1   6  -4    2.41    0.26
   1   6   4    2.21    0.22
  -1  -6  -4    1.94    0.16
  -1  -6  -4    2.34    0.19
  -1   6  -5   -0.20    0.15
   1   6   5   -0.12    0.13
  -1   6  -6   -0.26    0.16
   1   6   6   -0.05    0.13
  -1   6  -7    0.77    0.21
   1   6   7    0.66    0.16
   1   6   8    0.83    0.17
  -1   6  -8    1.34    0.23
   1  -6   8    1.15    0.21
   1   6   9    0.05    0.14
   1  -6   9    0.16    0.17
   1   6  10   -0.05    0.15
   1   6  11    0.92    0.20
  -1   7   9    0.10    0.17
  -1  -7   9    0.15    0.17
  -1   7   8    1.26    0.20
  -1  -7   8    1.10    0.22
   1   7  -7    4.20    0.36
  -1   7   7    4.12    0.33
  -1  -7   7    3.94    0.32
  -1   7   6   -0.03    0.14
   1   7  -6   -0.24    0.19
  -1  -7   6    0.08    0.14
   1   7  -5    0.34    0.20
  -1   7   5    0.84    0.17
  -1   7   4    2.05    0.22
   1   7  -4    1.94    0.27
  -1   7   4    2.21    0.26
  -1   7   3    0.00    0.14
  -1   7   3   -0.28    0.16
   1   7  -3    0.04    0.17
   1   7  -2    1.02    0.22
  -1   7   2    1.06    0.21
  -1   7   1    0.98    0.21
   1   7  -1    0.85    0.21
   1   7   0    2.06    0.26
  -1   7   0    2.16    0.26
  -1   7  -1    1.05    0.23
   1   7   1    0.93    0.21
  -1   7  -2    0.25    0.19
   1   7   2    0.11    0.17
  -1   7  -3    3.99    0.33
  -1   7  -4    5.62    0.40
  -1   7  -5    0.53    0.20
  -1   7  -6    0.24    0.21
  -1   7  -7    0.69    0.23
   1  -7   8    3.59    0.32
   1   8  -7    0.16    0.22
  -1  -8   7   -0.05    0.17
   1   8  -6   -0.38    0.20
  -1  -8   6    0.13    0.15
   1   8  -5    0.61    0.24
   1   8  -4    0.29    0.22
   1   8  -3    0.91    0.25
  -1   8   3    0.68    0.23
   1   8  -2   -0.07    0.21
  -1   8   2   -0.27    0.18
   1   8  -1    0.49    0.22
  -1   8   1    0.10    0.20
   1   8   0    0.07    0.21
  -1   8   0    0.01    0.21
   1   8   1    0.48    0.25
  -1   8  -1    0.42    0.22
   1   8   2    4.93    0.39
  -1   8  -2    4.45    0.38
  -1   8  -3   -0.12    0.20
  -1   8  -4    0.85    0.26
  -1   8  -5   -0.12    0.22
  -1   8  -6    0.56    0.25
  -1   8  -7    0.74    0.26
   1  -8   7    0.62    0.20
   1   9  -5    0.51    0.26
   1   9  -4    0.48    0.27
   1   9  -3   -0.23    0.23
  -1   9   3   -0.27    0.23
  -1   9   2   -0.26    0.24
   1   9  -2   -0.07    0.24
  -1   9   1   -0.20    0.24
   1   9  -1    0.07    0.25
  -1   9   0    0.57    0.26
   1   9   0    0.20    0.25
   1   9   1    0.09    0.25
  -1   9  -1    0.04    0.25
   1   9   2    0.01    0.25
  -1   9  -2    0.41    0.27
  -1   9  -3    0.20    0.25
  -1   9  -4   -0.02    0.24
  -1   9  -5    0.32    0.25
  -2   0  15    0.16    0.22
  -2   0  15    0.03    0.09
  -2   0  14    2.72    0.34
  -2   0  14    2.52    0.18
  -2   0  14    2.25    0.31
  -2   0  13    0.03    0.19
  -2   0  13   -0.02    0.18
  -2   0  12    7.15    0.43
  -2   0  12    7.28    0.42
  -2   0  11    0.10    0.15
  -2   0  11    0.15    0.17
   2   0 -10   12.35    0.41
  -2   0  10   12.22    0.52
  -2   0  10   12.10    0.50
   2   0  -9   -0.01    0.06
  -2   0   9    0.08    0.12
  -2   0   9   -0.09    0.12
   2   0  -8   13.30    0.49
   2   0  -8   14.42    0.43
  -2   0   8   13.80    0.50
  -2   0   8   13.49    0.49
   2   0  -7   -0.02    0.04
  -2   0   7    0.02    0.10
   2   0  -7    0.00    0.09
  -2   0   7   -0.01    0.09
  -2   0   6    5.71    0.26
   2   0  -6    5.92    0.19
   2   0  -6    5.55    0.25
  -2   0   5   -0.04    0.07
  -2   0   5    0.02    0.07
   2   0  -5   -0.10    0.06
   2   0  -5   -0.02    0.02
   2   0  -4  179.10    4.55
  -2   0   4  177.27    4.55
  -2   0   4  178.81    4.52
   2   0  -4  179.48    4.51
   2   0  -3   -0.11    0.06
  -2   0   3   -0.06    0.06
  -2   0   3   -0.14    0.06
   2   0  -3   -0.17    0.06
  -2   0   2    3.57    0.14
   2   0  -2    3.63    0.14
   2   0  -2    3.80    0.14
   2   0  -1   -0.28    0.01
   2   0   1    0.00    0.02
   2   0   4   93.70    2.41
   2   0   5   -0.05    0.07
   2   0   6   16.91    0.54
   2   0   7   -0.08    0.09
  -2   0  -7   -0.05    0.06
  -2   0  -8   27.06    0.81
   2   0   8   27.30    0.84
   2   0   8   27.01    0.86
   2   0   9    0.03    0.13
  -2   0  -9    0.13    0.09
   2   0   9   -0.05    0.07
   2   0   9    0.29    0.15
   2   0  10    4.60    0.24
  -2   0 -10    5.06    0.26
   2   0  10    4.92    0.33
   2   0  10    5.07    0.35
   2   0  11    0.11    0.17
   2   0  11   -0.14    0.17
   2   0  11   -0.07    0.09
   2   0  12   21.51    0.71
   2   0  12   21.51    0.79
   2   0  12   19.42    0.79
   2   0  13   -0.01    0.19
   2   0  13    0.18    0.19
   2   0  13    0.06    0.10
   2   0  14    4.60    0.27
   2   0  14    5.19    0.43
  -2   1  15    0.02    0.10
  -2   1  15   -0.10    0.23
  -2  -1  15    0.04    0.22
  -2   1  14    1.31    0.28
  -2   1  14    1.07    0.26
  -2   1  14    1.16    0.13
  -2  -1  14    1.11    0.26
  -2  -1  14    1.25    0.26
  -2   1  13    6.33    0.43
  -2   1  13    7.01    0.29
  -2   1  13    6.44    0.42
  -2  -1  13    7.60    0.46
  -2  -1  13    7.12    0.43
  -2   1  12    1.36    0.24
  -2   1  12    0.99    0.23
  -2   1  12    1.40    0.13
  -2  -1  12    1.73    0.24
  -2  -1  12    1.30    0.24
  -2   1  11   25.13    0.84
  -2   1  11   24.16    0.86
  -2   1  11   24.82    0.78
  -2  -1  11   24.88    0.86
  -2  -1  11   25.04    0.85
  -2   1  10   22.08    0.74
   2   1 -10   22.28    0.68
  -2   1  10   20.97    0.76
  -2   1  10   21.74    0.69
  -2  -1  10   23.63    0.77
   2   1  -9    1.49    0.13
  -2   1   9    1.32    0.09
  -2   1   9    1.37    0.18
  -2   1   9    1.24    0.19
  -2  -1   9    1.28    0.18
  -2  -1   9    1.44    0.19
  -2   1   8   36.37    1.08
  -2   1   8   36.84    1.06
   2   1  -8   37.99    1.05
  -2  -1   8   35.96    1.07
   2  -1  -8   36.31    1.05
  -2  -1   8   36.61    1.08
  -2   1   7    6.66    0.29
   2   1  -7    6.77    0.25
  -2  -1   7    6.68    0.30
   2  -1  -7    7.16    0.30
  -2  -1   7    6.71    0.31
  -2   1   6   18.58    0.60
  -2   1   6   19.66    0.59
   2   1  -6   18.76    0.55
  -2  -1   6   19.13    0.59
  -2  -1   6   18.79    0.59
   2  -1  -6   18.78    0.58
  -2   1   5    0.24    0.08
   2   1  -5    0.06    0.07
  -2   1   5    0.13    0.09
   2   1  -5    0.11    0.05
  -2  -1   5    0.06    0.08
   2  -1  -5    0.14    0.08
  -2  -1   5    0.16    0.08
  -2  -1   5    0.21    0.04
   2  -1  -5    0.17    0.08
   2   1  -4   23.82    0.67
  -2   1   4   22.16    0.67
   2   1  -4   24.16    0.67
   2  -1  -4   23.26    0.66
  -2  -1   4   24.09    0.66
  -2  -1   4   24.79    0.67
   2  -1  -4   23.03    0.67
  -2  -1   4   24.19    0.67
  -2   1   3    0.99    0.04
  -2   1   3    0.71    0.09
   2   1  -3    0.73    0.07
   2   1  -3    0.83    0.08
   2  -1  -3    0.82    0.07
  -2  -1   3    0.67    0.08
   2  -1  -3    0.65    0.08
   2  -1  -3    0.93    0.08
  -2  -1   3    0.86    0.08
   2   1  -2   15.41    0.44
  -2   1   2   13.73    0.45
   2   1  -2   15.43    0.42
   2   1  -2   15.60    0.46
  -2   1   2   14.60    0.43
  -2  -1   2   14.67    0.46
  -2  -1   2   15.51    0.42
  -2  -1   2   15.45    0.41
   2  -1  -2   15.37    0.44
   2  -1  -2   14.79    0.43
  -2   1   1    0.35    0.06
   2   1  -1    0.49    0.05
   2   1  -1    0.41    0.07
   2   1  -1    0.37    0.05
  -2   1   1    0.23    0.04
  -2  -1   1    0.43    0.07
   2  -1  -1    0.40    0.06
  -2  -1   1    0.30    0.06
  -2  -1   1    0.41    0.05
   2  -1  -1    0.52    0.07
  -2   1   0   93.26    2.50
  -2  -1   0   85.63    2.75
   2  -1   0   96.38    2.75
   2  -1   0   94.34    2.50
  -2  -1   0   95.62    2.51
   2   1   1  195.88    4.94
  -2   1  -1  199.80    5.27
   2   1   1  198.31    5.84
  -2  -1  -1  195.20    5.83
   2  -1   1  197.39    5.26
  -2   1  -2   15.13    0.45
   2   1   2   15.18    0.41
   2   1   2   15.14    0.47
   2  -1   2   15.41    0.45
  -2  -1  -2   15.33    0.47
   2   1   3  235.97    7.09
   2   1   3  238.47    6.03
  -2   1  -3  244.18    6.43
   2  -1   3  247.17    6.43
  -2  -1  -3  237.77    7.10
   2   1   4   20.97    0.59
   2   1   4   20.84    0.64
  -2   1  -4   20.79    0.62
   2   1   5   33.31    0.97
  -2   1  -5   34.71    0.98
   2   1   5   34.90    0.94
   2   1   5   34.23    1.04
  -2   1  -6   35.45    1.02
   2   1   6   35.66    0.98
   2   1   6   34.61    1.07
   2   1   6   34.65    1.01
   2  -1   6   35.16    1.00
  -2   1  -7   20.78    0.65
   2   1   7   21.09    0.66
   2   1   7   20.59    0.68
   2   1   7   21.99    0.66
   2  -1   7   21.04    0.68
   2   1   8    0.18    0.14
   2   1   8    0.18    0.07
  -2   1  -8    0.22    0.09
   2   1   8    0.26    0.13
   2  -1   8    0.57    0.14
   2   1   9    1.16    0.18
   2   1   9    1.18    0.11
   2   1   9    1.24    0.20
  -2   1  -9    1.21    0.15
   2  -1   9    0.99    0.18
   2   1  10   33.91    1.04
   2   1  10   34.45    1.06
  -2   1 -10   33.61    1.03
   2   1  10   32.58    1.07
   2  -1  10   33.21    1.06
   2  -1  10   33.73    1.08
   2   1  11    5.05    0.25
   2   1  11    4.35    0.32
   2   1  11    4.93    0.36
   2  -1  11    5.30    0.36
   2  -1  11    4.74    0.36
   2   1  12    0.46    0.19
   2   1  12    0.29    0.11
   2   1  12    0.57    0.23
   2  -1  12    0.52    0.21
   2  -1  12    0.60    0.22
   2   1  13    0.35    0.12
   2   1  13    0.47    0.23
   2   1  13    0.88    0.22
   2  -1  13    0.39    0.22
   2  -1  13    0.65    0.21
   2  -1  13    0.49    0.12
   2   1  14    0.93    0.15
   2   1  14    0.90    0.24
   2   1  14    1.40    0.29
   2  -1  14    1.08    0.15
   2  -1  14    1.22    0.27
  -2   2  15    0.53    0.27
  -2   2  15    0.40    0.11
  -2  -2  15    0.40    0.25
  -2   2  14    0.44    0.25
  -2   2  14    0.16    0.10
  -2  -2  14    0.31    0.22
  -2   2  13    0.19    0.09
  -2   2  13    0.13    0.21
  -2  -2  13    0.55    0.22
  -2  -2  13    0.33    0.20
  -2   2  12    0.26    0.20
  -2   2  12   -0.06    0.08
  -2  -2  12    0.22    0.18
  -2  -2  12    0.34    0.19
  -2   2  11    0.20    0.07
  -2   2  11    0.13    0.17
  -2  -2  11    0.24    0.17
  -2  -2  11    0.31    0.17
   2   2 -10    0.96    0.14
  -2   2  10    1.39    0.21
  -2   2  10    0.83    0.09
  -2  -2  10    0.94    0.19
  -2  -2  10    0.77    0.18
  -2   2   9    8.07    0.39
   2   2  -9    8.20    0.32
  -2   2   9    7.97    0.28
  -2  -2   9    7.97    0.38
  -2  -2   9    7.69    0.38
   2  -2  -9    8.65    0.38
  -2   2   8    1.09    0.17
   2   2  -8    1.00    0.12
  -2   2   8    1.18    0.09
  -2  -2   8    0.96    0.15
   2  -2  -8    0.86    0.14
  -2  -2   8    1.09    0.16
  -2   2   7   10.92    0.43
   2   2  -7   10.91    0.38
  -2   2   7   11.24    0.36
   2  -2  -7   11.31    0.40
  -2  -2   7   11.50    0.42
  -2   2   6    5.94    0.29
  -2   2   6    5.86    0.21
   2   2  -6    5.85    0.24
   2  -2  -6    6.33    0.29
  -2  -2   6    5.68    0.27
   2  -2  -6    6.17    0.26
   2  -2  -6    6.00    0.24
   2   2  -5   20.78    0.63
  -2   2   5   21.09    0.64
  -2   2   5   21.46    0.64
   2  -2  -5   21.37    0.64
   2  -2  -5   21.30    0.62
  -2  -2   5   21.10    0.63
   2  -2  -5   20.99    0.62
   2   2  -4  355.80    9.12
  -2   2   4  332.97   10.09
  -2  -2   4  341.24   10.03
  -2  -2   4  352.51    8.58
   2  -2  -4  354.17    8.66
  -2  -2   4  295.83    9.11
   2  -2  -4  361.24    9.11
  -2   2   3    0.49    0.05
  -2   2   3    0.37    0.08
   2   2  -3    0.39    0.08
   2  -2  -3    0.37    0.07
  -2  -2   3    0.44    0.06
   2  -2  -3    0.53    0.09
  -2  -2   3    0.48    0.08
  -2  -2   3    0.52    0.08
  -2   2   2  708.91   21.19
   2   2  -2  719.82   19.25
  -2   2   2  760.74   19.22
   2   2  -2  692.93   21.18
  -2  -2   2  724.56   19.19
   2  -2  -2  669.78   21.15
  -2  -2   2  722.37   18.10
   2  -2  -2  767.04   19.26
  -2  -2   2  706.55   21.20
  -2   2   1   12.63    0.40
  -2   2   1   12.64    0.41
   2   2  -1   12.97    0.40
  -2  -2   1   13.01    0.42
  -2  -2   1   13.15    0.40
   2  -2  -1   12.49    0.40
   2  -2  -1   12.25    0.41
   2   2   0    2.22    0.14
  -2   2   0    1.83    0.13
   2   2   0    1.65    0.11
  -2   2   0    1.83    0.12
  -2  -2   0    2.47    0.11
  -2  -2   0    2.30    0.08
   2  -2   0    2.07    0.12
   2  -2   0    1.99    0.12
  -2  -2   0    2.32    0.13
  -2   2  -1   14.37    0.46
   2   2   1   15.10    0.48
   2   2   1   14.90    0.40
  -2  -2  -1   14.76    0.40
   2  -2   1   15.05    0.48
  -2  -2  -1   14.87    0.46
   2  -2   1   14.82    0.46
  -2  -2  -1   15.04    0.47
  -2  -2  -1   14.54    0.38
   2   2   2   15.62    0.49
   2   2   2   14.91    0.44
  -2   2  -2   14.70    0.48
  -2  -2  -2   15.51    0.48
   2  -2   2   15.55    0.47
   2  -2   2   15.35    0.50
  -2  -2  -2   15.78    0.48
  -2  -2  -2   15.00    0.41
   2   2   3    6.07    0.24
   2   2   3    6.58    0.23
  -2   2  -3    6.16    0.25
  -2  -2  -3    6.53    0.22
   2  -2   3    6.76    0.25
  -2  -2  -3    6.20    0.21
   2   2   4    6.85    0.27
   2   2   4    6.93    0.24
   2   2   4    7.23    0.25
  -2   2  -4    6.98    0.28
   2  -2   4    7.04    0.26
  -2  -2  -4    6.82    0.24
   2   2   5    3.39    0.18
  -2   2  -5    3.44    0.19
   2   2   5    3.47    0.20
   2   2   5    3.57    0.16
   2  -2   5    3.41    0.18
  -2   2  -6   45.37    1.31
   2   2   6   46.05    1.24
   2   2   6   44.81    1.27
   2   2   6   45.95    1.38
   2   2   7    7.55    0.36
  -2   2  -7    7.79    0.33
   2   2   7    7.79    0.33
   2   2   7    7.87    0.29
   2  -2   7    7.91    0.35
   2   2   8    9.40    0.42
   2   2   8    9.08    0.39
   2   2   8    9.37    0.34
  -2   2  -8    9.06    0.38
   2  -2   8    8.91    0.41
   2   2   9   20.74    0.75
   2   2   9   22.18    0.72
  -2   2  -9   21.86    0.73
   2   2   9   23.44    0.73
   2  -2   9   21.68    0.76
  -2   2 -10    1.11    0.17
   2   2  10    1.68    0.24
   2   2  10    1.36    0.13
   2   2  10    1.47    0.21
   2  -2  10    1.40    0.22
   2   2  11    0.36    0.11
   2   2  11    0.39    0.21
   2   2  11    0.51    0.18
   2  -2  11    0.27    0.18
   2   2  12    0.08    0.20
   2   2  12   -0.12    0.17
   2   2  12   -0.04    0.10
   2  -2  12    0.06    0.20
   2  -2  12    0.26    0.19
   2   2  13    1.28    0.15
   2   2  13    1.23    0.27
   2   2  13    1.39    0.25
   2  -2  13    1.03    0.27
   2   2  14    0.40    0.24
   2   2  14    0.40    0.14
   2   2  14    0.88    0.27
   2  -2  14    0.66    0.25
  -2   3  15    0.02    0.11
  -2   3  15   -0.12    0.26
  -2   3  14   11.76    0.46
  -2   3  14   12.27    0.64
  -2  -3  14   11.75    0.60
  -2   3  13    0.16    0.10
  -2   3  13   -0.05    0.22
  -2  -3  13    0.15    0.20
  -2  -3  13    0.28    0.21
  -2   3  12    2.30    0.18
  -2   3  12    2.13    0.29
  -2  -3  12    2.12    0.28
  -2  -3  12    1.86    0.26
  -2   3  11    0.75    0.22
  -2   3  11    1.17    0.11
  -2  -3  11    1.37    0.23
  -2  -3  11    0.84    0.20
   2   3 -10    0.09    0.12
  -2   3  10   -0.02    0.07
  -2   3  10   -0.05    0.17
  -2  -3  10    0.00    0.14
  -2  -3  10    0.19    0.15
  -2   3   9    0.20    0.16
  -2   3   9    0.37    0.08
   2   3  -9    0.37    0.12
   2  -3  -9    0.50    0.14
  -2  -3   9    0.23    0.14
   2   3  -8   16.14    0.55
  -2   3   8   15.40    0.57
  -2   3   8   15.76    0.51
  -2  -3   8   15.41    0.54
   2  -3  -8   15.68    0.54
  -2  -3   8   15.38    0.56
   2   3  -7    1.99    0.18
  -2   3   7    1.87    0.19
  -2   3   7    1.88    0.12
  -2  -3   7    1.79    0.18
  -2  -3   7    2.24    0.15
   2  -3  -7    1.93    0.17
  -2  -3   7    1.77    0.14
   2   3  -6   95.43    2.68
  -2   3   6   99.11    2.89
  -2  -3   6   96.14    2.56
  -2  -3   6   97.33    2.92
  -2  -3   6   98.67    2.67
   2  -3  -6   97.25    2.53
  -2   3   5    0.54    0.08
   2   3  -5    0.73    0.12
   2  -3  -5    0.80    0.11
  -2  -3   5    0.65    0.09
   2  -3  -5    0.62    0.12
  -2  -3   5    0.72    0.11
   2  -3  -5    0.58    0.11
  -2  -3   5    0.57    0.11
  -2   3   4   39.52    1.13
  -2   3   4   40.98    1.22
   2   3  -4   38.84    1.15
   2  -3  -4   39.38    1.11
  -2  -3   4   40.49    1.09
   2  -3  -4   40.23    1.14
  -2  -3   4   39.83    1.14
  -2  -3   4   40.27    1.23
   2   3  -3    2.15    0.18
  -2   3   3    1.64    0.13
   2   3  -3    2.07    0.14
  -2   3   3    1.86    0.15
  -2  -3   3    2.01    0.16
  -2  -3   3    1.97    0.17
   2  -3  -3    1.66    0.14
   2  -3  -3    2.02    0.15
  -2   3   2  101.28    2.99
   2   3  -2  100.20    2.75
   2   3  -2  101.77    2.99
  -2   3   2   98.95    2.74
  -2  -3   2  100.37    2.74
  -2  -3   2  100.62    3.00
   2  -3  -2   99.49    2.74
  -2   3   1    0.42    0.10
  -2   3   1    0.44    0.08
   2   3  -1    0.47    0.10
   2  -3  -1    0.51    0.07
   2  -3  -1    0.42    0.09
  -2  -3   1    0.42    0.07
  -2  -3   1    0.43    0.09
  -2   3   0    0.35    0.07
   2   3   0    0.44    0.08
   2   3   0    0.26    0.10
  -2   3   0    0.39    0.10
   2  -3   0    0.46    0.08
  -2  -3   0    0.46    0.09
   2  -3   0    0.41    0.09
  -2  -3   0    0.41    0.07
   2   3   1    7.84    0.29
   2   3   1    7.06    0.30
  -2   3  -1    7.02    0.28
  -2   3  -1    7.35    0.29
  -2  -3  -1    7.25    0.23
  -2  -3  -1    7.17    0.27
   2  -3   1    7.36    0.29
  -2  -3  -1    7.09    0.29
   2  -3   1    7.05    0.28
   2   3   2    0.18    0.07
  -2   3  -2    0.17    0.09
  -2  -3  -2    0.25    0.05
  -2  -3  -2    0.21    0.09
  -2  -3  -2    0.20    0.06
   2  -3   2    0.12    0.07
   2  -3   2    0.08    0.08
  -2  -3  -2    0.09    0.06
  -2   3  -3   22.17    0.69
   2   3   3   21.58    0.63
   2   3   3   22.79    0.71
  -2  -3  -3   21.81    0.63
  -2  -3  -3   22.06    0.69
   2  -3   3   22.34    0.68
   2  -3   3   21.99    0.72
  -2  -3  -3   21.82    0.59
   2   3   4    2.30    0.17
   2   3   4    2.52    0.15
  -2   3  -4    2.33    0.18
   2  -3   4    2.03    0.18
   2  -3   4    2.28    0.16
  -2  -3  -4    2.15    0.13
  -2   3  -5   18.08    0.61
   2   3   5   19.02    0.61
   2   3   5   18.47    0.58
  -2  -3  -5   18.32    0.54
   2  -3   5   18.95    0.60
   2   3   6   60.85    1.64
  -2   3  -6   57.95    1.71
   2   3   6   60.84    1.81
   2  -3   6   59.30    1.69
  -2   3  -7    0.59    0.14
   2   3   7    0.46    0.14
   2   3   7    0.46    0.09
   2  -3   7    0.63    0.11
   2   3   8    0.70    0.11
   2   3   8    0.79    0.19
  -2   3  -8    0.83    0.16
   2  -3   8    1.09    0.18
  -2   3  -9    6.42    0.34
   2   3   9    5.65    0.28
   2   3   9    5.81    0.37
   2  -3   9    6.70    0.39
   2   3  10    6.96    0.42
  -2   3 -10    7.04    0.37
   2   3  10    6.47    0.29
   2  -3  10    6.81    0.40
   2   3  11    5.28    0.39
   2   3  11    4.92    0.26
   2  -3  11    4.29    0.35
   2   3  12    1.76    0.29
   2   3  12    1.17    0.15
   2  -3  12    1.33    0.25
   2   3  13    0.43    0.23
   2   3  13    0.12    0.12
   2  -3  13    0.65    0.23
   2   3  14    0.31    0.25
   2   3  14   -0.05    0.13
  -2   4  14    0.14    0.12
  -2   4  14   -0.22    0.27
  -2  -4  14    0.46    0.23
  -2   4  13    0.53    0.26
  -2   4  13    1.00    0.15
  -2  -4  13    1.51    0.27
  -2   4  12    4.83    0.43
  -2   4  12    5.03    0.27
  -2  -4  12    5.36    0.40
  -2  -4  12    5.11    0.37
  -2   4  11    1.21    0.14
  -2   4  11    1.41    0.26
  -2  -4  11    1.66    0.24
  -2  -4  11    1.27    0.17
  -2  -4  11    1.53    0.24
  -2   4  10    0.11    0.10
  -2  -4  10    0.43    0.17
  -2  -4  10    0.25    0.13
  -2   4   9    1.73    0.18
   2   4  -9    1.99    0.21
  -2  -4   9    2.20    0.21
  -2  -4   9    1.56    0.21
   2   4  -8    4.27    0.28
  -2   4   8    4.07    0.22
  -2  -4   8    4.38    0.30
  -2  -4   8    4.34    0.25
  -2  -4   8    4.45    0.24
   2  -4  -8    4.42    0.27
  -2   4   7   20.21    0.67
   2   4  -7   20.96    0.69
  -2  -4   7   20.50    0.66
   2  -4  -7   20.37    0.64
  -2  -4   7   19.05    0.67
  -2  -4   7   20.36    0.70
   2   4  -6   14.16    0.52
  -2   4   6   14.38    0.50
   2  -4  -6   14.28    0.48
  -2  -4   6   14.00    0.52
  -2  -4   6   14.14    0.50
  -2  -4   6   14.60    0.50
  -2   4   5    4.76    0.23
   2   4  -5    4.46    0.27
  -2  -4   5    4.68    0.26
  -2  -4   5    4.73    0.25
  -2  -4   5    4.34    0.24
  -2   4   4   58.26    1.82
   2   4  -4   59.19    1.71
  -2   4   4   60.77    1.69
  -2  -4   4   60.38    1.84
  -2  -4   4   59.43    1.70
   2  -4  -4   60.51    1.62
  -2   4   3  135.78    3.69
  -2   4   3  136.02    4.03
   2   4  -3  135.02    3.71
   2   4  -3  139.11    4.03
  -2  -4   3  133.25    4.04
  -2  -4   3  132.75    3.70
   2  -4  -3  135.53    3.50
  -2   4   2   65.00    1.80
   2   4  -2   61.68    1.80
  -2   4   2   64.58    1.94
   2   4  -2   61.54    1.94
  -2  -4   2   65.03    1.95
  -2  -4   2   64.49    1.80
  -2   4   1   45.62    1.41
   2   4  -1   45.39    1.32
  -2   4   1   45.37    1.31
  -2  -4   1   44.53    1.31
   2  -4  -1   45.72    1.31
  -2  -4   1   45.07    1.40
   2   4   0    5.21    0.26
  -2   4   0    4.46    0.23
  -2   4   0    4.50    0.27
   2   4   0    5.18    0.24
  -2  -4   0    5.02    0.23
  -2  -4   0    4.66    0.25
   2  -4   0    4.79    0.23
   2  -4   0    4.65    0.25
   2   4   1   10.76    0.42
  -2   4  -1   10.08    0.40
   2   4   1   10.42    0.40
  -2   4  -1   10.69    0.40
  -2  -4  -1   10.51    0.40
  -2  -4  -1   10.90    0.33
   2  -4   1   10.97    0.40
   2  -4   1   10.66    0.40
  -2  -4  -1   11.21    0.39
   2   4   2    0.14    0.08
  -2   4  -2    0.05    0.11
   2  -4   2    0.04    0.08
  -2  -4  -2    0.11    0.07
   2  -4   2    0.23    0.10
  -2   4  -3    6.37    0.31
   2   4   3    6.97    0.29
   2  -4   3    6.14    0.29
  -2  -4  -3    6.82    0.26
   2  -4   3    6.57    0.30
  -2  -4  -3    6.44    0.22
  -2   4  -4    5.01    0.29
   2   4   4    5.39    0.26
  -2  -4  -4    5.13    0.20
   2  -4   4    5.30    0.28
   2  -4   4    5.47    0.27
  -2  -4  -4    5.53    0.25
  -2   4  -5    4.60    0.27
   2   4   5    4.41    0.24
   2  -4   5    4.87    0.27
   2  -4   5    4.64    0.27
  -2  -4  -5    4.63    0.20
   2   4   6    0.77    0.12
   2   4   6    0.99    0.16
  -2   4  -6    0.73    0.16
  -2  -4  -6    0.79    0.11
   2  -4   6    0.99    0.14
   2  -4   6    1.02    0.15
  -2   4  -7   28.16    0.92
   2   4   7   28.60    0.93
   2   4   7   27.91    0.89
   2  -4   7   28.48    0.95
   2  -4   7   29.37    0.90
   2   4   8    8.37    0.36
  -2   4  -8    8.85    0.42
   2   4   8    8.04    0.42
   2  -4   8    8.93    0.39
   2   4   9    0.17    0.18
  -2   4  -9    0.12    0.15
   2   4   9   -0.07    0.11
   2  -4   9    0.30    0.17
   2   4  10    1.54    0.17
   2   4  10    1.64    0.25
   2  -4  10    1.65    0.25
   2   4  11    0.19    0.19
   2   4  11    0.25    0.13
   2  -4  11    0.12    0.19
   2   4  12   -0.01    0.12
   2   4  12    0.08    0.22
   2   4  13    0.90    0.29
   2   4  13    0.64    0.16
   2  -4  13    0.74    0.26
  -2   5  13   -0.02    0.14
  -2  -5  13   -0.23    0.19
  -2   5  12   -0.02    0.13
  -2  -5  12    0.09    0.18
  -2   5  11   -0.05    0.12
  -2  -5  11    0.27    0.19
  -2  -5  11    0.14    0.18
  -2   5  10    1.02    0.15
  -2  -5  10    0.98    0.21
   2   5  -9    0.57    0.17
  -2   5   9    0.19    0.12
  -2  -5   9    0.21    0.14
  -2  -5   9    0.27    0.16
  -2   5   8    6.29    0.32
   2   5  -8    6.25    0.36
   2  -5  -8    6.60    0.33
  -2  -5   8    6.90    0.37
  -2  -5   8    6.15    0.34
   2   5  -7    0.09    0.14
  -2   5   7   -0.09    0.11
  -2  -5   7    0.07    0.13
  -2  -5   7    0.09    0.11
  -2  -5   7   -0.18    0.11
   2  -5  -7    0.18    0.12
   2   5  -6   -0.08    0.14
  -2   5   6   -0.01    0.10
  -2  -5   6   -0.05    0.11
  -2  -5   6    0.01    0.11
   2  -5  -6   -0.02    0.11
  -2  -5   6   -0.05    0.11
   2   5  -5    1.53    0.20
  -2   5   5    1.39    0.16
  -2  -5   5    1.33    0.17
  -2  -5   5    1.69    0.18
  -2   5   4    4.39    0.28
   2   5  -4    4.64    0.24
   2   5  -4    4.63    0.29
  -2   5   4    4.67    0.27
  -2  -5   4    4.88    0.28
  -2  -5   4    4.81    0.29
   2   5  -3    0.67    0.16
   2   5  -3    1.11    0.13
  -2   5   3    1.04    0.17
  -2   5   3    0.73    0.13
  -2  -5   3    1.21    0.15
   2  -5  -3    0.89    0.15
  -2  -5   3    0.99    0.15
   2   5  -2    0.28    0.14
  -2   5   2    0.12    0.13
  -2   5   2    0.14    0.11
   2   5  -2    0.21    0.10
  -2  -5   2    0.17    0.10
  -2  -5   2    0.30    0.12
  -2   5   1    1.58    0.18
  -2   5   1    1.34    0.15
   2   5  -1    1.37    0.18
  -2  -5   1    1.83    0.16
   2   5   0   -0.02    0.12
  -2   5   0    0.11    0.13
  -2   5   0    0.02    0.08
   2   5   0   -0.02    0.09
  -2  -5   0    0.12    0.09
  -2   5  -1    1.36    0.18
   2   5   1    1.73    0.16
  -2   5  -1    1.67    0.15
   2   5   1    1.39    0.18
  -2  -5  -1    1.51    0.12
   2  -5   1    1.67    0.16
   2   5   2    0.79    0.13
   2   5   2    0.74    0.16
  -2   5  -2    0.67    0.16
   2  -5   2    0.78    0.13
  -2  -5  -2    0.78    0.10
   2   5   3    0.61    0.12
  -2   5  -3    0.70    0.17
  -2  -5  -3    0.53    0.08
  -2  -5  -3    0.76    0.11
   2  -5   3    0.56    0.13
  -2   5  -4    8.80    0.42
   2   5   4    9.25    0.40
  -2  -5  -4    9.96    0.36
   2  -5   4    9.54    0.41
  -2  -5  -4    9.05    0.30
  -2   5  -5    0.87    0.19
   2   5   5    1.23    0.15
   2  -5   5    0.72    0.15
   2  -5   5    0.74    0.14
  -2  -5  -5    0.75    0.10
   2   5   6   38.89    1.25
  -2   5  -6   38.81    1.22
   2  -5   6   39.45    1.19
  -2  -5  -6   37.29    1.05
   2   5   7    1.77    0.18
  -2   5  -7    2.29    0.26
   2   5   8    3.89    0.28
  -2   5  -8    3.93    0.32
  -2   5  -9   -0.01    0.16
   2   5   9    0.00    0.13
   2  -5   9    0.26    0.16
   2   5  10    0.08    0.13
   2  -5  10    0.08    0.18
   2   5  11    0.73    0.26
   2   5  11    1.01    0.18
   2   5  12    0.02    0.14
   2   5  12   -0.43    0.24
  -2   6  12    0.27    0.17
  -2  -6  12    0.12    0.20
  -2   6  11    0.03    0.15
  -2  -6  11    0.35    0.19
  -2   6  10    0.34    0.16
  -2  -6  10    0.62    0.20
  -2   6   9    0.11    0.14
  -2  -6   9    0.03    0.16
  -2   6   8    0.38    0.15
   2   6  -8   -0.08    0.17
  -2  -6   8    0.28    0.16
  -2   6   7    0.23    0.14
   2   6  -7    0.46    0.20
  -2  -6   7    0.46    0.16
  -2   6   6    0.86    0.17
   2   6  -6    1.12    0.23
  -2  -6   6    1.02    0.18
   2  -6  -6    1.13    0.17
   2   6  -5    2.31    0.26
  -2   6   5    2.64    0.23
  -2   6   4   -0.04    0.13
  -2   6   4   -0.09    0.16
   2   6  -4   -0.08    0.16
   2   6  -3   -0.12    0.16
  -2   6   3    0.20    0.17
  -2   6   3    0.00    0.12
  -2   6   2   -0.17    0.16
   2   6  -2   -0.15    0.15
  -2   6   2    0.21    0.12
  -2   6   1    0.64    0.18
   2   6  -1    0.72    0.18
  -2   6   1    0.88    0.16
  -2  -6   1    0.72    0.14
  -2   6   0    0.99    0.20
   2   6   0    1.51    0.17
   2   6   0    1.35    0.21
  -2   6   0    1.34    0.17
  -2   6  -1    0.24    0.17
   2   6   1    0.34    0.19
  -2   6  -1    0.56    0.14
   2   6   1    0.50    0.15
  -2  -6  -1    0.55    0.11
  -2   6  -2    0.64    0.19
   2   6   2    0.89    0.21
   2   6   2    0.96    0.16
  -2  -6  -2    1.07    0.13
  -2   6  -3    7.94    0.41
   2   6   3    8.27    0.40
  -2  -6  -3    8.02    0.32
  -2   6  -4    1.36    0.22
   2   6   4    1.43    0.19
   2   6   5    5.46    0.32
  -2   6  -5    5.49    0.36
   2   6   6    0.17    0.14
  -2   6  -6    0.28    0.18
  -2   6  -7    0.22    0.18
   2   6   7   -0.07    0.13
  -2   6  -8    0.97    0.23
   2   6   8    0.56    0.17
   2   6   9    5.24    0.35
   2  -6   9    4.27    0.37
   2   6  10    0.96    0.20
  -2   7  11    0.55    0.20
  -2   7  10    1.64    0.23
  -2   7   9    0.60    0.18
  -2  -7   9    0.57    0.20
  -2   7   8    0.24    0.17
  -2  -7   8    0.31    0.17
   2   7  -7    0.11    0.21
  -2   7   7    0.25    0.17
  -2  -7   7   -0.02    0.15
  -2   7   6   -0.04    0.15
   2   7  -6   -0.25    0.18
  -2  -7   6    0.15    0.14
   2   7  -5   -0.16    0.18
  -2   7   5    0.03    0.15
  -2  -7   5    0.04    0.13
  -2   7   4   -0.13    0.17
  -2   7   4    0.00    0.14
   2   7  -4   -0.27    0.17
  -2   7   3    0.12    0.15
  -2   7   3    0.01    0.18
   2   7  -3   -0.07    0.18
  -2   7   2    0.42    0.19
   2   7  -2    0.54    0.20
   2   7  -1    0.32    0.19
  -2   7   1    0.08    0.18
  -2   7   0    0.16    0.18
   2   7   0    0.41    0.19
   2   7   1   -0.14    0.17
  -2   7  -1    0.26    0.18
   2   7   2    0.24    0.20
  -2   7  -2    0.29    0.18
  -2   7  -3   -0.01    0.18
  -2   7  -4    7.53    0.45
  -2   7  -5   -0.08    0.19
  -2   7  -6    0.26    0.20
  -2   7  -7    1.13    0.25
  -2  -8   8    1.54    0.25
  -2  -8   7    1.10    0.21
   2   8  -6    0.71    0.25
  -2  -8   6    0.51    0.18
   2   8  -5    0.29    0.23
  -2  -8   5    0.30    0.16
   2   8  -4    0.18    0.22
  -2   8   4   -0.16    0.22
  -2  -8   4    0.31    0.15
  -2   8   3    0.48    0.21
   2   8  -3    0.55    0.24
   2   8  -2    1.78    0.28
  -2   8   2    1.86    0.28
   2   8  -1    1.24    0.27
  -2   8   1    1.28    0.25
  -2   8   0    3.04    0.33
   2   8   0    3.79    0.36
   2   8   1    4.90    0.39
  -2   8  -1    5.27    0.40
  -2   8  -2    3.09    0.33
  -2   8  -3    1.82    0.28
  -2   8  -4    2.73    0.33
  -2   8  -5    0.31    0.23
  -2   8  -6    0.10    0.21
  -2   8  -7    0.32    0.24
   2   9  -5   -0.13    0.25
   2   9  -4    0.07    0.26
  -2   9   3   -0.07    0.24
   2   9  -3    0.05    0.24
   2   9  -2    0.05    0.26
  -2   9   2    0.09    0.24
  -2   9   1    1.66    0.31
   2   9  -1    1.96    0.34
   2   9   0    0.28    0.26
  -2   9   0    0.68    0.27
  -2   9  -1   -0.05    0.22
   2   9   1   -0.17    0.24
  -2   9  -2    1.40    0.30
  -2   9  -3    1.01    0.29
  -2   9  -4    0.58    0.27
  -2   9  -5    0.68    0.27
  -3   0  16    0.19    0.10
  -3   0  15    0.26    0.24
  -3   0  15    0.02    0.09
  -3   0  14    3.10    0.35
  -3   0  14    2.71    0.32
  -3   0  13    0.10    0.18
  -3   0  13    0.01    0.19
  -3   0  12    4.38    0.34
  -3   0  12    5.03    0.36
   3   0 -11   -0.07    0.07
  -3   0  11    0.11    0.15
  -3   0  11   -0.14    0.15
   3   0 -10    2.21    0.14
  -3   0  10    2.62    0.24
  -3   0  10    1.97    0.23
  -3   0   9   -0.10    0.12
  -3   0   9   -0.02    0.12
   3   0  -9    0.07    0.05
   3   0  -8   56.09    1.52
  -3   0   8   55.88    1.56
  -3   0   8   55.08    1.54
   3   0  -8   55.67    1.53
  -3   0   7   -0.01    0.10
   3   0  -7   -0.07    0.08
  -3   0   7    0.01    0.10
   3   0  -7   -0.04    0.04
   3   0  -6  114.96    2.98
  -3   0   6  116.77    2.98
  -3   0   6  115.71    3.01
   3   0  -6  114.66    3.08
   3   0  -5    0.00    0.02
   3   0  -5    0.09    0.07
  -3   0   5   -0.02    0.07
  -3   0   5   -0.08    0.07
   3   0  -5    0.02    0.07
  -3   0   4  220.17    5.52
   3   0  -4  219.03    5.79
   3   0  -4  216.47    5.52
   3   0  -4  211.33    5.47
  -3   0   4  220.30    5.48
   3   0  -3   -0.05    0.06
   3   0  -3   -0.04    0.05
  -3   0   3   -0.02    0.06
  -3   0   2  169.27    4.44
   3   0  -2  162.25    4.20
  -3   0   1    0.16    0.02
  -3   0   0   33.30    0.99
   3   0   1    0.01    0.03
  -3   0  -1   -0.02    0.03
   3   0   2    1.15    0.07
   3   0   3    0.01    0.03
   3   0   4   77.17    2.29
   3   0   5    0.00    0.04
   3   0   5    0.05    0.08
   3   0   6    1.97    0.17
   3   0   6    2.00    0.12
  -3   0  -7   -0.03    0.06
   3   0   7   -0.04    0.05
   3   0   7   -0.12    0.10
  -3   0  -8    1.66    0.15
   3   0   8    1.45    0.19
   3   0   8    1.34    0.12
   3   0   9   -0.23    0.14
   3   0   9   -0.05    0.08
   3   0   9    0.10    0.14
  -3   0  -9   -0.18    0.08
   3   0  10   21.14    0.77
   3   0  10   21.77    0.71
  -3   0 -10   20.62    0.70
   3   0  10   21.44    0.74
   3   0  11    0.21    0.17
   3   0  11   -0.15    0.16
   3   0  11    0.11    0.10
   3   0  12    8.31    0.45
   3   0  12    8.09    0.35
   3   0  12    7.61    0.46
   3   0  13   -0.05    0.21
   3   0  13    0.24    0.19
   3   0  13   -0.02    0.11
   3   0  14    1.26    0.16
   3   0  14    1.46    0.29
  -3   1  15    3.17    0.38
  -3   1  15    3.58    0.21
  -3  -1  15    3.94    0.41
  -3   1  14    0.46    0.24
  -3   1  14    0.08    0.08
  -3  -1  14    0.30    0.22
  -3  -1  14    0.11    0.21
  -3   1  13    0.02    0.18
  -3   1  13    0.29    0.20
  -3   1  13    0.27    0.08
  -3  -1  13    0.10    0.19
  -3  -1  13    0.30    0.20
  -3   1  12    4.38    0.35
  -3   1  12    4.31    0.34
  -3   1  12    4.26    0.20
  -3  -1  12    4.28    0.33
  -3  -1  12    4.37    0.34
  -3   1  11    4.38    0.19
  -3   1  11    4.32    0.32
  -3   1  11    5.05    0.34
  -3  -1  11    4.70    0.33
  -3  -1  11    4.05    0.31
  -3   1  10    0.76    0.18
   3   1 -10    1.21    0.12
  -3   1  10    0.95    0.20
  -3  -1  10    0.65    0.17
  -3  -1  10    1.14    0.19
   3   1  -9    0.90    0.10
  -3   1   9    0.93    0.17
  -3   1   9    0.73    0.16
  -3  -1   9    0.89    0.16
  -3  -1   9    0.73    0.15
   3   1  -8    5.12    0.21
  -3   1   8    4.92    0.27
  -3   1   8    4.75    0.28
   3  -1  -8    5.28    0.27
  -3  -1   8    5.12    0.28
  -3  -1   8    4.94    0.27
  -3   1   7   22.73    0.68
   3   1  -7   22.64    0.65
   3   1  -7   22.44    0.69
  -3   1   7   21.75    0.70
   3  -1  -7   21.89    0.68
  -3  -1   7   21.37    0.69
  -3  -1   7   23.13    0.70
   3   1  -6   -0.13    0.05
  -3   1   6   -0.07    0.09
   3   1  -6    0.17    0.09
   3  -1  -6    0.08    0.09
  -3  -1   6   -0.07    0.08
   3  -1  -6   -0.07    0.08
  -3  -1   6   -0.03    0.09
   3   1  -5   38.10    1.06
   3   1  -5   38.87    1.07
   3  -1  -5   38.37    1.07
   3  -1  -5   38.07    1.06
  -3  -1   5   39.61    1.07
  -3  -1   5   39.60    1.06
  -3  -1   5   39.81    1.07
   3   1  -4   37.45    1.03
   3   1  -4   37.57    1.01
  -3   1   4   36.48    1.02
   3  -1  -4   37.12    1.01
  -3  -1   4   37.63    1.01
  -3  -1   4   38.49    1.01
   3  -1  -4   37.12    1.01
   3  -1  -4   37.86    1.02
  -3  -1   4   37.95    1.02
   3   1  -3  172.42    4.62
   3   1  -3  170.44    4.36
  -3   1   3  177.24    4.60
   3  -1  -3  173.03    4.41
  -3  -1   3  174.37    5.08
  -3  -1   3  171.91    4.39
  -3  -1   3  170.88    4.36
   3  -1  -3  174.94    4.61
   3   1  -2    5.55    0.18
   3   1  -2    5.80    0.19
  -3   1   2    5.43    0.19
   3   1  -2    5.61    0.19
   3   1  -2    5.45    0.20
  -3   1   2    5.39    0.19
  -3  -1   2    5.47    0.20
   3  -1  -2    5.79    0.17
   3  -1  -2    6.04    0.17
  -3  -1   2    5.50    0.19
  -3  -1   2    5.48    0.18
   3  -1  -2    5.69    0.18
  -3   1   1    0.93    0.08
  -3   1   1    1.04    0.09
   3   1  -1    1.11    0.08
   3   1  -1    1.04    0.08
   3  -1  -1    0.93    0.09
  -3  -1   1    1.10    0.09
  -3  -1   1    1.14    0.11
   3  -1  -1    1.04    0.08
  -3   1   0   19.32    0.55
  -3  -1   0   19.64    0.59
   3  -1   0   18.68    0.55
   3   1   1   66.99    1.97
  -3   1  -1   67.56    1.81
  -3  -1  -1   65.74    1.97
   3  -1   1   65.58    1.81
   3   1   2   52.32    1.57
  -3   1  -2   53.28    1.46
   3  -1   2   52.69    1.45
  -3  -1  -2   53.10    1.57
   3   1   3    0.75    0.08
   3   1   3    0.92    0.07
  -3   1  -3    0.80    0.08
  -3  -1  -3    0.83    0.07
   3   1   4    1.06    0.10
  -3   1  -4    1.09    0.10
   3   1   4    1.13    0.09
   3   1   5    0.65    0.10
   3   1   5    0.60    0.06
  -3   1  -5    0.68    0.09
   3   1   6   15.22    0.49
   3   1   6   15.33    0.49
  -3   1  -6   14.84    0.50
  -3   1  -7    0.62    0.11
   3   1   7    0.85    0.15
   3   1   7    0.59    0.13
   3   1   7    0.62    0.08
   3  -1   7    0.79    0.14
   3   1   8   48.54    1.41
   3   1   8   48.06    1.37
  -3   1  -8   48.55    1.41
   3   1   8   50.29    1.49
   3  -1   8   48.50    1.40
   3   1   9    3.26    0.27
  -3   1  -9    2.91    0.22
   3   1   9    3.29    0.28
   3   1   9    3.41    0.19
   3  -1   9    3.39    0.27
   3   1  10    8.77    0.45
  -3   1 -10    9.76    0.41
   3   1  10    8.99    0.36
   3   1  10    9.48    0.43
   3  -1  10    9.60    0.46
   3   1  11    0.00    0.17
   3   1  11    0.16    0.17
   3   1  11   -0.10    0.09
   3  -1  11   -0.01    0.17
   3  -1  11   -0.04    0.16
   3   1  12    2.90    0.31
   3   1  12    2.56    0.29
   3   1  12    2.23    0.21
   3  -1  12    2.45    0.29
   3  -1  12    2.57    0.21
   3  -1  12    2.85    0.32
   3   1  13    1.53    0.28
   3   1  13    1.74    0.26
   3   1  13    1.66    0.17
   3  -1  13    1.38    0.26
   3  -1  13    1.93    0.30
   3  -1  13    1.65    0.17
   3   1  14    1.12    0.28
   3   1  14    0.84    0.16
   3  -1  14    0.89    0.15
   3  -1  14    1.11    0.28
  -3   2  15    0.30    0.11
  -3   2  15    0.63    0.28
  -3  -2  15    0.48    0.27
  -3   2  14   -0.07    0.09
  -3   2  14   -0.18    0.20
  -3  -2  14    0.27    0.22
  -3   2  13    4.85    0.39
  -3   2  13    4.51    0.22
  -3  -2  13    4.49    0.36
  -3  -2  13    4.66    0.37
  -3   2  12   10.40    0.37
  -3   2  12   10.79    0.53
  -3  -2  12   10.20    0.50
  -3  -2  12   11.07    0.52
  -3   2  11    1.31    0.12
  -3   2  11    1.25    0.24
  -3  -2  11    1.87    0.23
  -3  -2  11    1.06    0.21
   3   2 -10    1.55    0.15
  -3   2  10    1.38    0.11
  -3   2  10    1.60    0.23
  -3  -2  10    1.67    0.22
  -3  -2  10    1.01    0.19
  -3   2   9    5.73    0.33
  -3   2   9    5.30    0.20
   3   2  -9    5.22    0.24
  -3  -2   9    4.96    0.30
  -3  -2   9    4.48    0.29
  -3   2   8    0.28    0.05
  -3   2   8    0.34    0.14
   3   2  -8    0.35    0.09
  -3  -2   8    0.38    0.12
  -3  -2   8    0.17    0.12
   3  -2  -8    0.24    0.12
   3   2  -7   18.75    0.58
  -3   2   7   18.29    0.57
  -3   2   7   18.91    0.62
  -3  -2   7   17.97    0.60
   3  -2  -7   19.16    0.56
  -3  -2   7   18.75    0.60
   3  -2  -7   18.37    0.59
  -3  -2   7   18.75    0.55
   3   2  -6   49.35    1.37
  -3   2   6   50.33    1.36
  -3   2   6   48.97    1.45
   3  -2  -6   49.13    1.33
  -3  -2   6   49.33    1.34
   3  -2  -6   49.04    1.35
   3  -2  -6   48.96    1.35
  -3  -2   6   47.23    1.34
  -3   2   5    3.79    0.14
   3   2  -5    3.62    0.18
  -3  -2   5    3.77    0.19
   3  -2  -5    3.74    0.17
  -3  -2   5    3.80    0.16
   3  -2  -5    3.49    0.22
  -3  -2   5    3.21    0.19
   3  -2  -5    3.89    0.21
   3   2  -4    9.77    0.32
  -3   2   4    9.41    0.31
   3  -2  -4    9.29    0.31
   3  -2  -4    9.87    0.35
  -3  -2   4    9.71    0.33
  -3  -2   4    9.94    0.33
  -3   2   3   26.72    0.81
   3   2  -3   27.72    0.81
   3   2  -3   26.19    0.77
  -3   2   3   26.81    0.76
  -3  -2   3   26.62    0.82
   3  -2  -3   26.26    0.76
  -3  -2   3   25.84    0.76
  -3  -2   3   27.02    0.73
   3   2  -2   65.90    1.98
   3   2  -2   65.92    1.82
  -3   2   2   67.10    1.81
  -3   2   2   65.77    1.97
   3  -2  -2   66.25    1.81
   3  -2  -2   66.16    1.97
  -3  -2   2   67.25    1.69
  -3  -2   2   65.16    1.81
  -3  -2   2   67.09    1.98
  -3   2   1   50.50    1.48
   3   2  -1   48.71    1.37
  -3   2   1   49.67    1.36
  -3  -2   1   48.95    1.37
   3  -2  -1   48.71    1.48
  -3  -2   1   48.49    1.48
  -3  -2   1   49.84    1.25
   3  -2  -1   49.64    1.36
  -3   2   0    0.11    0.05
  -3   2   0    0.17    0.07
   3   2   0   -0.06    0.04
  -3  -2   0    0.13    0.05
   3  -2   0    0.07    0.06
  -3  -2   0    0.12    0.07
   3  -2   0    0.17    0.06
   3   2   1    0.50    0.05
  -3   2  -1    0.40    0.07
   3   2   1    0.58    0.06
   3  -2   1    0.61    0.07
  -3  -2  -1    0.50    0.05
  -3  -2  -1    0.46    0.08
   3  -2   1    0.47    0.07
   3   2   2  168.13    4.32
   3   2   2  171.50    5.02
  -3   2  -2  171.40    4.59
  -3  -2  -2  167.97    5.01
   3  -2   2  173.13    4.58
  -3   2  -3   35.62    1.04
   3   2   3   36.57    0.94
   3   2   3   35.56    0.98
   3   2   3   36.67    1.10
  -3  -2  -3   35.86    1.09
   3  -2   3   36.31    1.03
   3   2   4    6.15    0.26
  -3   2  -4    6.40    0.27
   3   2   4    6.82    0.25
   3   2   4    6.49    0.23
   3  -2   4    6.66    0.26
   3   2   5   35.85    1.01
   3   2   5   35.45    1.09
  -3   2  -5   35.21    1.05
   3   2   5   35.54    0.97
   3  -2   5   35.65    1.03
   3   2   6   64.22    1.76
   3   2   6   65.08    1.71
   3   2   6   65.43    1.94
  -3   2  -6   63.87    1.83
  -3   2  -7   14.58    0.53
   3   2   7   15.58    0.51
   3   2   7   15.95    0.51
   3   2   7   14.82    0.54
   3   2   8   28.64    0.91
   3   2   8   28.76    0.87
   3   2   8   28.86    0.91
  -3   2  -8   29.51    0.91
   3  -2   8   27.65    0.90
   3   2   9    7.01    0.36
   3   2   9    7.53    0.40
  -3   2  -9    6.89    0.35
   3   2   9    7.03    0.30
   3  -2   9    6.71    0.38
  -3   2 -10   20.73    0.74
   3   2  10   22.38    0.74
   3   2  10   21.35    0.78
   3   2  10   22.57    0.72
   3  -2  10   20.70    0.77
   3   2  11    6.42    0.38
   3   2  11    6.43    0.30
   3   2  11    6.43    0.40
   3  -2  11    6.43    0.41
   3   2  12    1.49    0.26
   3   2  12    1.34    0.15
   3   2  12    1.37    0.24
   3  -2  12    1.37    0.26
   3  -2  12    1.45    0.26
   3   2  13    2.44    0.33
   3   2  13    2.24    0.22
   3   2  13    2.10    0.28
   3  -2  13    2.11    0.32
   3   2  14    0.94    0.27
   3   2  14    0.43    0.14
   3   2  14    0.04    0.23
   3  -2  14    0.65    0.14
  -3   3  15    0.27    0.28
  -3   3  15    0.27    0.12
  -3  -3  15    0.76    0.26
  -3   3  14    6.86    0.31
  -3   3  14    7.08    0.50
  -3  -3  14    7.16    0.49
  -3   3  13    4.23    0.23
  -3   3  13    4.29    0.40
  -3  -3  13    4.39    0.38
  -3  -3  13    4.09    0.36
  -3   3  12   16.43    0.68
  -3   3  12   15.89    0.55
  -3  -3  12   15.76    0.66
  -3  -3  12   16.16    0.67
  -3   3  11    1.97    0.16
  -3   3  11    2.21    0.28
  -3  -3  11    2.30    0.26
  -3  -3  11    1.99    0.25
  -3   3  10    5.58    0.36
   3   3 -10    5.48    0.30
  -3   3  10    5.35    0.23
  -3  -3  10    5.68    0.34
  -3  -3  10    5.28    0.34
   3   3  -9    0.11    0.11
  -3   3   9    0.17    0.07
  -3   3   9    0.22    0.17
  -3  -3   9    0.13    0.09
  -3  -3   9    0.10    0.14
  -3  -3   9    0.13    0.14
  -3  -3   9    0.12    0.06
  -3   3   8    1.99    0.13
   3   3  -8    2.13    0.19
  -3   3   8    1.84    0.21
  -3  -3   8    2.14    0.20
  -3  -3   8    1.93    0.16
  -3  -3   8    1.79    0.20
   3  -3  -8    2.49    0.21
   3   3  -7   -0.05    0.08
  -3   3   7    0.04    0.05
   3  -3  -7    0.13    0.10
  -3  -3   7    0.01    0.07
  -3  -3   7    0.00    0.06
  -3  -3   7   -0.07    0.09
   3   3  -6    0.63    0.12
  -3   3   6    0.44    0.07
  -3  -3   6    0.41    0.09
   3  -3  -6    0.51    0.12
  -3  -3   6    0.37    0.09
  -3  -3   6    0.63    0.13
  -3   3   5   16.73    0.55
   3   3  -5   17.22    0.56
   3  -3  -5   16.93    0.54
   3  -3  -5   16.93    0.56
  -3  -3   5   17.31    0.55
  -3  -3   5   17.09    0.57
  -3  -3   5   17.54    0.54
   3   3  -4   51.06    1.44
  -3   3   4   51.19    1.54
  -3   3   4   52.13    1.42
   3  -3  -4   50.60    1.39
   3  -3  -4   50.48    1.43
  -3  -3   4   51.06    1.36
  -3  -3   4   50.48    1.44
  -3  -3   4   50.50    1.56
   3   3  -3   -0.03    0.08
  -3   3   3   -0.01    0.07
  -3   3   3   -0.18    0.09
   3   3  -3    0.06    0.06
   3  -3  -3   -0.04    0.08
  -3  -3   3    0.02    0.07
  -3  -3   3    0.06    0.08
  -3  -3   3    0.03    0.07
   3   3  -2    0.16    0.07
  -3   3   2    0.28    0.10
   3   3  -2    0.09    0.09
  -3   3   2   -0.06    0.07
  -3  -3   2    0.13    0.07
  -3  -3   2    0.02    0.06
  -3  -3   2   -0.08    0.07
   3  -3  -2   -0.11    0.08
  -3   3   1    3.93    0.21
   3   3  -1    4.34    0.22
  -3   3   1    4.34    0.20
  -3  -3   1    4.82    0.20
   3  -3  -1    4.50    0.21
  -3  -3   1    4.57    0.22
   3  -3  -1    4.46    0.21
   3   3   0    1.40    0.13
  -3   3   0    1.88    0.17
   3   3   0    1.86    0.16
  -3   3   0    1.71    0.14
   3  -3   0    1.67    0.15
  -3  -3   0    1.77    0.16
  -3  -3   0    1.92    0.14
   3  -3   0    1.90    0.14
  -3  -3   0    1.76    0.08
  -3   3  -1    0.36    0.10
   3   3   1    0.36    0.08
  -3  -3  -1    0.32    0.07
  -3  -3  -1    0.44    0.10
  -3  -3  -1    0.35    0.05
   3  -3   1    0.39    0.08
   3  -3   1    0.38    0.09
  -3   3  -2   35.52    1.05
   3   3   2   36.42    1.11
   3   3   2   35.71    0.95
  -3  -3  -2   35.62    0.91
   3  -3   2   36.57    1.12
  -3  -3  -2   35.49    1.09
  -3  -3  -2   35.44    1.05
   3  -3   2   35.29    1.04
   3   3   3    3.99    0.19
  -3   3  -3    3.63    0.22
   3   3   3    3.72    0.19
   3  -3   3    3.43    0.20
  -3  -3  -3    3.45    0.24
   3  -3   3    3.73    0.20
   3   3   4   17.43    0.54
   3   3   4   17.50    0.58
  -3   3  -4   17.48    0.59
   3  -3   4   17.53    0.57
   3  -3   4   18.44    0.60
  -3   3  -5    9.98    0.40
   3   3   5    9.60    0.37
   3   3   5   10.36    0.37
   3  -3   5   10.30    0.38
   3   3   6   -0.01    0.12
   3   3   6    0.09    0.07
  -3   3  -6    0.01    0.10
   3  -3   6    0.00    0.09
   3   3   7    8.36    0.34
  -3   3  -7    7.97    0.37
   3   3   7    8.36    0.39
   3  -3   7    8.83    0.34
   3   3   8   33.74    1.03
  -3   3  -8   32.48    1.04
   3   3   8   32.60    1.04
   3   3   9   15.51    0.61
  -3   3  -9   15.59    0.59
   3   3   9   15.36    0.54
   3  -3   9   14.07    0.59
  -3   3 -10    1.08    0.19
   3   3  10    0.74    0.13
   3   3  10    1.05    0.22
   3  -3  10    0.97    0.20
   3   3  11    1.35    0.15
   3   3  11    1.93    0.27
   3  -3  11    1.41    0.24
   3   3  12    0.07    0.20
   3   3  12   -0.12    0.11
   3   3  13    1.33    0.27
   3   3  13    1.27    0.17
   3  -3  13    1.30    0.28
  -3   4  14   -0.03    0.12
  -3  -4  14    0.16    0.22
  -3   4  13    0.05    0.12
  -3  -4  13    0.16    0.20
  -3   4  12    1.07    0.14
  -3  -4  12    1.32    0.24
  -3  -4  12    1.46    0.18
  -3  -4  12    1.52    0.25
  -3   4  11    6.07    0.29
  -3  -4  11    5.58    0.32
  -3  -4  11    6.72    0.39
  -3  -4  11    6.54    0.40
  -3   4  10   11.28    0.42
  -3  -4  10   10.99    0.45
  -3  -4  10   11.52    0.51
  -3  -4  10   10.61    0.47
   3   4  -9    1.96    0.21
  -3   4   9    2.07    0.17
  -3  -4   9    1.92    0.22
  -3  -4   9    1.60    0.16
  -3  -4   9    2.17    0.24
   3   4  -8   -0.11    0.13
  -3   4   8   -0.09    0.09
   3  -4  -8    0.00    0.11
  -3  -4   8   -0.11    0.10
  -3  -4   8    0.03    0.12
  -3  -4   8    0.01    0.09
  -3   4   7    0.54    0.10
   3   4  -7    0.62    0.14
  -3  -4   7    0.65    0.13
   3  -4  -7    0.58    0.14
  -3  -4   7    0.66    0.12
  -3  -4   7    0.67    0.14
  -3   4   6    6.20    0.27
   3   4  -6    6.28    0.30
  -3  -4   6    6.00    0.29
  -3  -4   6    6.28    0.30
   3  -4  -6    6.20    0.30
  -3  -4   6    5.89    0.28
   3   4  -5   18.37    0.61
  -3   4   5   17.67    0.60
  -3  -4   5   17.82    0.57
  -3  -4   5   17.97    0.62
  -3  -4   5   17.33    0.59
   3   4  -4   13.60    0.50
  -3   4   4   13.12    0.48
   3   4  -4   13.37    0.47
  -3   4   4   13.22    0.48
  -3  -4   4   13.56    0.49
  -3  -4   4   13.67    0.48
  -3  -4   4   13.22    0.45
   3  -4  -4   13.93    0.49
   3   4  -3  155.43    4.53
   3   4  -3  151.15    4.16
  -3   4   3  155.37    4.15
  -3   4   3  153.27    4.54
  -3  -4   3  153.82    4.16
  -3  -4   3  149.95    4.54
  -3  -4   3  148.44    3.88
  -3   4   2   86.11    2.37
   3   4  -2   87.02    2.58
  -3   4   2   86.42    2.58
   3   4  -2   84.45    2.38
  -3  -4   2   84.23    2.38
  -3  -4   2   84.37    2.58
  -3   4   1   14.79    0.52
   3   4  -1   14.03    0.51
  -3   4   1   14.87    0.52
   3  -4  -1   14.65    0.50
  -3  -4   1   14.89    0.51
  -3  -4   1   14.27    0.51
  -3   4   0    1.53    0.16
  -3   4   0    1.76    0.15
   3   4   0    1.81    0.17
   3   4   0    1.43    0.16
  -3  -4   0    2.04    0.16
  -3  -4   0    1.76    0.16
   3  -4   0    1.74    0.15
   3  -4   0    1.84    0.18
  -3  -4   0    1.86    0.11
   3   4   1   41.93    1.30
   3   4   1   41.36    1.22
  -3   4  -1   41.53    1.30
  -3   4  -1   40.97    1.22
  -3  -4  -1   40.64    1.22
  -3  -4  -1   41.39    1.09
   3  -4   1   41.42    1.21
  -3  -4  -1   43.21    1.28
   3  -4   1   40.97    1.30
  -3   4  -2    3.42    0.23
   3   4   2    3.92    0.21
  -3  -4  -2    3.48    0.13
  -3  -4  -2    3.81    0.17
   3  -4   2    3.67    0.21
   3  -4   2    3.87    0.24
  -3   4  -3   -0.07    0.11
   3   4   3    0.04    0.08
  -3  -4  -3    0.05    0.04
   3  -4   3    0.12    0.09
   3  -4   3    0.05    0.08
   3   4   4    9.19    0.37
  -3   4  -4    9.05    0.38
   3  -4   4    8.96    0.38
   3  -4   4    8.72    0.38
  -3  -4  -4    8.55    0.27
  -3   4  -5    0.28    0.13
   3   4   5    0.21    0.10
   3   4   5    0.26    0.12
   3  -4   5    0.34    0.11
   3  -4   5    0.38    0.11
   3   4   6    5.13    0.26
  -3   4  -6    4.91    0.30
   3   4   6    4.83    0.29
   3  -4   6    4.91    0.29
   3  -4   6    5.17    0.29
  -3   4  -7    9.78    0.45
   3   4   7   10.23    0.42
   3   4   7   10.07    0.44
   3  -4   7   10.52    0.44
   3  -4   7   10.48    0.42
   3   4   8   10.63    0.48
   3   4   8   10.70    0.43
  -3   4  -8   10.60    0.47
  -3   4  -9    3.63    0.29
   3   4   9    3.55    0.25
   3   4   9    4.59    0.32
   3  -4   9    3.50    0.30
   3   4  10    3.60    0.26
   3   4  10    4.17    0.33
   3  -4  10    3.48    0.33
   3   4  11   -0.02    0.20
   3   4  11   -0.27    0.10
   3  -4  11    0.05    0.18
   3   4  12    0.27    0.14
   3   4  12    0.19    0.22
   3   4  13    0.30    0.15
   3   4  13    0.38    0.26
  -3   5  13    0.50    0.16
  -3  -5  13    0.32    0.21
  -3   5  12   -0.16    0.13
  -3  -5  12    0.28    0.19
  -3   5  11   -0.09    0.12
  -3  -5  11    0.10    0.18
  -3  -5  11    0.02    0.17
  -3   5  10    0.44    0.13
  -3  -5  10    0.46    0.19
  -3  -5  10    0.40    0.17
  -3   5   9    0.30    0.12
   3   5  -9    0.24    0.16
  -3  -5   9    0.32    0.14
  -3  -5   9    0.41    0.16
   3   5  -8    2.75    0.26
  -3   5   8    2.71    0.22
  -3  -5   8    2.39    0.24
  -3  -5   8    2.32    0.23
  -3   5   7    0.02    0.11
   3   5  -7   -0.20    0.15
  -3  -5   7    0.06    0.12
  -3  -5   7   -0.04    0.12
  -3  -5   7    0.00    0.12
   3  -5  -7   -0.04    0.12
  -3   5   6    0.49    0.12
   3   5  -6    0.51    0.17
  -3  -5   6    0.72    0.15
  -3  -5   6    0.60    0.15
  -3  -5   6    0.74    0.15
  -3   5   5    1.43    0.18
   3   5  -5    1.32    0.19
  -3   5   5    1.36    0.16
  -3  -5   5    1.51    0.16
  -3  -5   5    1.74    0.18
  -3  -5   5    1.21    0.16
  -3   5   4    4.94    0.27
   3   5  -4    5.14    0.30
  -3   5   4    5.07    0.30
  -3  -5   4    5.31    0.30
  -3  -5   4    5.31    0.29
  -3  -5   4    5.09    0.25
   3   5  -3    9.73    0.39
  -3   5   3    9.18    0.39
   3   5  -3    9.04    0.40
  -3   5   3    8.98    0.38
  -3  -5   3    9.58    0.39
  -3  -5   3    9.66    0.42
  -3   5   2   -0.02    0.09
  -3   5   2   -0.21    0.11
   3   5  -2    0.03    0.09
   3   5  -2    0.21    0.14
  -3  -5   2    0.06    0.12
  -3  -5   2    0.07    0.10
  -3   5   1    2.09    0.18
  -3   5   1    2.08    0.21
   3   5  -1    2.08    0.20
  -3  -5   1    1.88    0.18
   3   5   0    9.11    0.39
  -3   5   0    9.43    0.40
   3   5   0    8.87    0.40
  -3   5   0    9.72    0.38
  -3  -5   0    9.05    0.29
  -3  -5   0    8.80    0.37
  -3   5  -1    0.59    0.15
  -3   5  -1    0.56    0.11
   3   5   1    0.59    0.12
   3   5   1    0.62    0.16
  -3  -5  -1    0.88    0.09
   3  -5   1    0.80    0.13
   3   5   2    3.51    0.23
  -3   5  -2    3.45    0.26
  -3  -5  -2    3.55    0.17
   3  -5   2    3.47    0.24
  -3   5  -3    3.18    0.25
   3   5   3    3.24    0.23
   3  -5   3    3.33    0.24
  -3  -5  -3    3.40    0.19
  -3  -5  -3    3.24    0.13
  -3   5  -4    3.78    0.28
   3   5   4    3.40    0.26
  -3  -5  -4    3.52    0.15
   3  -5   4    3.91    0.26
   3   5   5   15.98    0.59
  -3   5  -5   15.83    0.61
   3  -5   5   15.97    0.61
   3   5   6    2.38    0.23
  -3   5  -6    2.82    0.28
   3   5   7    0.18    0.13
  -3   5  -7    0.32    0.17
  -3   5  -8   13.63    0.59
   3   5   8   13.55    0.55
  -3   5  -9    2.14    0.27
   3   5   9    2.35    0.28
   3   5   9    2.38    0.23
   3  -5   9    2.07    0.26
   3   5  10   -0.12    0.12
   3   5  10   -0.24    0.19
   3  -5  10   -0.04    0.17
   3   5  11   -0.43    0.21
   3   5  11   -0.24    0.14
   3   5  12   -0.47    0.24
  -3   6  12    0.07    0.15
  -3  -6  12    0.13    0.19
  -3   6  11   -0.14    0.14
  -3  -6  11    0.39    0.18
  -3   6  10    0.34    0.15
  -3  -6  10    0.49    0.18
  -3  -6  10    0.68    0.20
  -3   6   9    2.94    0.26
  -3  -6   9    2.98    0.29
  -3   6   8    8.06    0.39
   3   6  -8    8.52    0.44
  -3  -6   8    8.45    0.42
   3   6  -7    0.12    0.19
  -3   6   7   -0.04    0.12
  -3  -6   7    0.00    0.14
  -3   6   6    1.84    0.20
   3   6  -6    1.65    0.24
  -3  -6   6    2.18    0.21
   3   6  -5    0.35    0.21
  -3   6   5    0.58    0.19
  -3   6   5    0.71    0.16
  -3  -6   5    0.97    0.16
   3   6  -4    1.98    0.25
  -3   6   4    2.35    0.23
  -3   6   4    2.59    0.23
  -3  -6   4    2.33    0.20
  -3   6   3    1.48    0.17
  -3   6   3    0.90    0.19
   3   6  -3    1.32    0.21
  -3   6   2   16.86    0.62
   3   6  -2   16.38    0.63
  -3   6   2   16.41    0.62
  -3   6   1    0.10    0.12
   3   6  -1    0.62    0.18
  -3   6   1    0.53    0.17
   3   6   0    0.21    0.12
  -3   6   0   -0.22    0.14
   3   6   0   -0.13    0.16
  -3   6   0    0.14    0.12
  -3  -6   0    0.06    0.08
   3   6   1    6.15    0.34
  -3   6  -1    6.05    0.32
  -3   6  -1    5.98    0.37
   3   6   1    6.15    0.36
  -3  -6  -1    6.16    0.24
   3   6   2    1.23    0.17
  -3   6  -2    1.50    0.22
  -3  -6  -2    1.57    0.13
   3   6   3   14.28    0.56
  -3   6  -3   13.12    0.56
  -3  -6  -3   13.38    0.38
   3   6   4   -0.10    0.12
  -3   6  -4    0.14    0.17
  -3   6  -5    7.60    0.42
   3   6   5    7.29    0.38
  -3   6  -6    6.75    0.41
   3   6   6    7.29    0.40
   3   6   7    2.91    0.30
  -3   6  -7    3.27    0.31
  -3   6  -8    0.27    0.21
   3   6   8   -0.02    0.14
  -3   7  11    1.00    0.21
  -3   7  10    0.09    0.17
  -3   7   9    0.64    0.19
  -3  -7   9    0.78    0.20
  -3   7   8    4.48    0.34
  -3  -7   8    4.36    0.32
  -3   7   7    0.14    0.15
   3   7  -7    0.18    0.20
  -3  -7   7    0.10    0.15
  -3   7   6    0.80    0.17
   3   7  -6    0.69    0.23
  -3  -7   6    0.56    0.16
   3   7  -5    0.90    0.23
  -3   7   5    1.09    0.18
  -3   7   5    0.82    0.22
  -3  -7   5    1.00    0.17
   3   7  -4    2.27    0.28
  -3   7   4    2.43    0.27
  -3   7   4    2.16    0.22
  -3  -7   4    2.34    0.21
   3   7  -3    1.82    0.25
  -3   7   3    1.73    0.20
  -3   7   3    1.77    0.24
  -3  -7   3    1.85    0.18
  -3   7   2   -0.02    0.13
   3   7  -2    0.01    0.17
  -3   7   2    0.03    0.17
  -3   7   1    0.20    0.18
   3   7  -1    0.43    0.19
   3   7   0    0.39    0.20
  -3   7   0    0.38    0.19
   3   7   1    0.93    0.22
  -3   7  -1    1.08    0.22
  -3   7  -2    3.08    0.30
  -3   7  -3    0.36    0.19
  -3   7  -4    0.10    0.19
  -3   7  -5    7.40    0.45
  -3   7  -6    0.69    0.23
  -3   7  -7    0.13    0.21
  -3  -8   8    0.72    0.20
  -3  -8   7    0.33    0.17
   3   8  -6    0.85    0.26
  -3  -8   6    1.01    0.20
   3   8  -5    0.70    0.25
  -3   8   4   -0.15    0.22
   3   8  -4   -0.31    0.21
   3   8  -3    1.19    0.26
  -3   8   3    1.50    0.26
   3   8  -2    4.59    0.42
  -3   8   2    4.64    0.37
   3   8  -1    1.09    0.26
  -3   8   1    1.57    0.26
   3   8   0    0.07    0.21
  -3   8   0    0.21    0.21
  -3   8  -1    0.32    0.23
   3   8   1    0.12    0.22
  -3   8  -2    2.90    0.32
  -3   8  -3    1.77    0.28
  -3   8  -4    1.47    0.29
  -3   8  -5    0.43    0.23
  -3   8  -6    0.88    0.26
  -3   8  -7    0.92    0.27
   3   9  -5    0.09    0.27
   3   9  -4   -0.04    0.26
  -3   9   4    0.06    0.23
  -3   9   3    0.23    0.24
   3   9  -3    0.09    0.25
  -3   9   2    0.32    0.26
   3   9  -2   -0.13    0.25
   3   9  -1    1.15    0.32
  -3   9   1    1.51    0.30
  -3   9   0    0.76    0.27
   3   9   0    0.59    0.28
  -3   9  -1    0.37    0.25
  -3   9  -2    0.04    0.23
  -3   9  -3    0.86    0.28
  -3   9  -4    0.15    0.25
  -4   0  16    0.15    0.10
  -4   0  15    0.04    0.09
  -4   0  15    0.40    0.23
  -4   0  14    0.35    0.22
  -4   0  14    0.61    0.25
  -4   0  13    0.12    0.19
  -4   0  13   -0.11    0.17
  -4   0  12   -0.01    0.17
  -4   0  12   -0.31    0.15
  -4   0  11   -0.26    0.14
  -4   0  11   -0.26    0.14
   4   0 -11    0.04    0.07
   4   0 -10   10.41    0.33
  -4   0  10   10.17    0.44
  -4   0  10    9.70    0.45
  -4   0   9    0.04    0.12
   4   0  -9    0.00    0.05
  -4   0   9    0.11    0.13
   4   0  -8  126.52    3.29
  -4   0   8  127.63    3.33
  -4   0   8  125.59    3.30
   4   0  -8  126.53    3.39
   4   0  -7    0.06    0.09
  -4   0   7    0.31    0.12
  -4   0   7   -0.18    0.09
   4   0  -7    0.05    0.04
   4   0  -6   98.24    2.55
  -4   0   6   98.76    2.55
  -4   0   6   96.02    2.53
   4   0  -6   96.52    2.59
   4   0  -6   97.14    2.53
   4   0  -5    0.00    0.07
  -4   0   5    0.11    0.08
  -4   0   5    0.09    0.08
   4   0  -5   -0.01    0.07
   4   0  -4   51.21    1.34
   4   0  -4   50.54    1.33
   4   0  -4   49.96    1.35
  -4   0   4   50.76    1.34
  -4   0   3   -0.08    0.02
   4   0  -3   -0.09    0.06
  -4   0   3   -0.16    0.02
  -4   0   2  277.18    8.31
   4   0  -2  287.82    8.28
  -4   0   1   -0.73    0.05
   4   0  -1   -0.69    0.05
  -4   0   0    5.68    0.19
   4   0   1    0.01    0.02
  -4   0  -1   -0.01    0.03
   4   0   2    0.45    0.04
   4   0   3   -0.01    0.03
   4   0   4  158.01    4.66
   4   0   5    0.05    0.05
   4   0   6   33.25    1.04
   4   0   6   34.61    0.97
   4   0   7   -0.01    0.06
   4   0   7   -0.09    0.10
  -4   0  -7    0.06    0.07
   4   0   8   13.63    0.47
  -4   0  -8   12.80    0.47
   4   0   8   13.97    0.51
  -4   0  -9   -0.06    0.09
   4   0   9    0.02    0.08
   4   0   9   -0.20    0.12
   4   0  10   13.24    0.55
   4   0  10   12.74    0.57
  -4   0 -10   12.37    0.49
   4   0  10   13.44    0.48
   4   0  11   -0.02    0.16
   4   0  11   -0.25    0.16
   4   0  11    0.10    0.09
   4   0  12    0.26    0.11
   4   0  12    0.18    0.18
   4   0  12    0.01    0.19
   4   0  13    0.00    0.11
   4   0  13    0.15    0.19
   4   0  13    0.31    0.22
   4   0  14   -0.03    0.12
  -4   1  16    3.55    0.21
  -4   1  15    0.15    0.09
  -4   1  15   -0.04    0.22
  -4  -1  15    0.28    0.25
  -4   1  14    0.10    0.22
  -4   1  14    0.40    0.09
  -4  -1  14    0.49    0.22
  -4  -1  14    0.48    0.21
  -4   1  13    9.07    0.33
  -4   1  13    9.24    0.51
  -4  -1  13    9.56    0.50
  -4  -1  13    9.69    0.49
  -4   1  12   -0.24    0.16
  -4   1  12   -0.06    0.06
  -4  -1  12    0.02    0.16
  -4  -1  12    0.15    0.17
   4   1 -11    4.54    0.22
  -4   1  11    3.91    0.31
  -4  -1  11    3.79    0.30
  -4  -1  11    3.97    0.30
   4   1 -10    1.29    0.12
  -4   1  10    1.16    0.20
  -4  -1  10    1.21    0.20
  -4  -1  10    1.22    0.19
   4   1  -9    0.77    0.09
  -4   1   9    0.54    0.16
  -4  -1   9    0.69    0.15
  -4  -1   9    0.58    0.15
   4   1  -8   39.35    1.11
  -4   1   8   40.68    1.17
   4   1  -8   40.50    1.14
   4  -1  -8   39.79    1.13
  -4  -1   8   38.27    1.14
  -4  -1   8   39.64    1.14
   4   1  -7   23.40    0.67
   4   1  -7   23.70    0.72
   4  -1  -7   23.48    0.71
  -4  -1   7   22.80    0.72
  -4  -1   7   23.79    0.72
   4   1  -6   29.29    0.85
   4   1  -6   29.60    0.83
  -4   1   6   29.84    0.87
   4  -1  -6   29.03    0.86
  -4  -1   6   30.20    0.85
  -4  -1   6   29.46    0.85
   4  -1  -6   29.56    0.85
   4   1  -5   61.45    1.65
  -4   1   5   62.59    1.68
   4   1  -5   62.95    1.70
  -4  -1   5   63.49    1.66
   4  -1  -5   63.32    1.68
  -4  -1   5   64.40    1.69
   4  -1  -5   61.85    1.67
  -4  -1   5   63.22    1.66
   4  -1  -5   61.60    1.65
   4   1  -4   41.65    1.10
   4   1  -4   40.64    1.10
   4   1  -4   40.64    1.12
  -4  -1   4   40.53    1.12
  -4  -1   4   41.48    1.22
   4  -1  -4   41.32    1.11
  -4  -1   4   41.43    1.10
   4  -1  -4   40.95    1.12
  -4  -1   4   41.23    1.10
  -4   1   3    4.32    0.14
  -4   1   3    4.37    0.14
  -4   1   3    4.36    0.14
   4   1  -3    4.36    0.17
   4   1  -3    4.33    0.18
   4   1  -3    4.26    0.16
   4  -1  -3    4.22    0.14
  -4  -1   3    4.39    0.17
  -4  -1   3    4.51    0.18
  -4  -1   3    4.45    0.16
  -4   1   2   34.02    1.01
   4   1  -2   33.19    0.88
   4   1  -2   33.25    0.88
   4   1  -2   33.94    1.01
  -4   1   2   33.26    0.92
   4  -1  -2   33.56    0.92
  -4  -1   2   33.13    1.01
   4  -1  -2   34.93    0.99
   4  -1  -2   33.81    1.00
   4   1  -1    0.50    0.07
  -4   1   1    0.40    0.06
   4  -1  -1    0.47    0.06
  -4  -1   1    0.50    0.07
   4  -1  -1    0.62    0.05
   4  -1  -1    0.48    0.07
  -4   1   0   50.91    1.40
   4  -1   0   50.91    1.39
  -4  -1   0   50.83    1.51
   4   1   1   99.12    3.03
  -4   1  -1  105.58    2.78
  -4  -1  -1  102.54    3.03
   4  -1   1  103.42    2.77
   4   1   2   73.41    2.18
  -4   1  -2   73.95    2.02
  -4  -1  -2   73.63    2.18
  -4   1  -3   28.07    0.81
   4   1   3   27.79    0.85
  -4  -1  -3   27.63    0.85
   4   1   4   19.17    0.55
  -4   1  -4   18.99    0.59
   4   1   4   19.16    0.60
  -4   1  -5    0.02    0.07
   4   1   5    0.07    0.05
   4   1   5    0.04    0.08
   4   1   6    8.18    0.32
  -4   1  -6    8.17    0.32
   4   1   6    8.22    0.30
  -4   1  -7    2.88    0.20
   4   1   7    3.03    0.16
   4   1   7    2.82    0.20
   4  -1   7    2.80    0.22
   4   1   8    1.38    0.18
   4   1   8    1.70    0.14
  -4   1  -8    1.51    0.16
   4   1   8    1.54    0.20
   4  -1   8    1.37    0.19
   4   1   9    1.00    0.18
   4   1   9    1.26    0.21
   4   1   9    1.21    0.12
  -4   1  -9    1.09    0.15
   4  -1   9    1.14    0.20
   4   1  10    2.84    0.19
  -4   1 -10    3.20    0.25
   4   1  10    3.01    0.27
   4   1  10    2.95    0.30
   4  -1  10    3.04    0.21
   4  -1  10    2.86    0.28
   4   1  11    1.09    0.23
   4   1  11    1.28    0.21
   4   1  11    1.38    0.15
   4  -1  11    1.20    0.14
   4  -1  11    1.60    0.24
   4   1  12    2.85    0.23
   4   1  12    3.00    0.32
   4   1  12    3.35    0.31
   4  -1  12    2.59    0.30
   4  -1  12    3.37    0.34
   4  -1  12    2.92    0.23
   4   1  13    0.37    0.21
   4   1  13    0.11    0.21
   4   1  13    0.61    0.14
   4  -1  13    0.40    0.22
   4  -1  13    0.41    0.13
   4   1  14    0.42    0.25
   4   1  14    0.07    0.13
  -4   2  15    1.03    0.12
  -4   2  15    1.14    0.29
  -4  -2  15    1.23    0.30
  -4   2  14    0.66    0.10
  -4   2  14    1.32    0.27
  -4  -2  14    0.54    0.23
  -4   2  13    0.58    0.09
  -4   2  13    0.37    0.22
  -4  -2  13    0.78    0.22
  -4  -2  13    0.69    0.22
  -4   2  12    4.42    0.20
  -4   2  12    4.11    0.36
  -4  -2  12    5.01    0.37
  -4  -2  12    5.27    0.36
  -4   2  11    7.85    0.28
  -4   2  11    7.57    0.44
  -4  -2  11    8.27    0.42
  -4  -2  11    7.53    0.40
   4   2 -10   15.33    0.51
  -4   2  10   15.09    0.60
  -4   2  10   15.04    0.48
  -4  -2  10   16.11    0.59
  -4  -2  10   14.84    0.58
  -4   2   9    5.67    0.34
  -4   2   9    5.84    0.21
   4   2  -9    6.03    0.26
  -4  -2   9    5.97    0.31
  -4  -2   9    6.03    0.32
  -4   2   8    0.35    0.14
  -4   2   8    0.33    0.04
   4   2  -8    0.35    0.09
  -4  -2   8    0.57    0.13
   4  -2  -8    0.34    0.12
  -4  -2   8    0.40    0.13
  -4  -2   8    0.37    0.06
  -4   2   7    3.12    0.24
  -4   2   7    3.12    0.12
   4   2  -7    3.30    0.18
  -4  -2   7    2.87    0.20
  -4  -2   7    3.12    0.14
   4  -2  -7    3.07    0.16
  -4  -2   7    3.11    0.21
   4  -2  -7    3.32    0.22
   4   2  -6    8.61    0.30
  -4   2   6    8.54    0.27
  -4  -2   6    8.68    0.29
   4  -2  -6    8.56    0.28
   4  -2  -6    8.82    0.35
   4  -2  -6    8.54    0.33
  -4  -2   6    8.18    0.33
  -4  -2   6    8.15    0.32
  -4  -2   6    8.33    0.30
   4   2  -5   23.26    0.68
  -4   2   5   23.23    0.70
   4  -2  -5   23.04    0.66
  -4  -2   5   23.89    0.68
  -4  -2   5   22.65    0.67
  -4  -2   5   23.15    0.72
   4  -2  -5   22.98    0.70
   4   2  -4    0.03    0.06
   4   2  -4    0.17    0.07
  -4   2   4    0.19    0.06
  -4   2   4    0.25    0.05
  -4  -2   4    0.18    0.07
  -4  -2   4    0.03    0.04
  -4  -2   4    0.14    0.08
   4  -2  -4    0.12    0.09
   4  -2  -4    0.07    0.06
  -4  -2   4    0.06    0.06
   4   2  -3    3.53    0.17
  -4   2   3    3.43    0.15
   4   2  -3    3.47    0.15
   4   2  -3    3.60    0.15
  -4   2   3    3.57    0.16
   4  -2  -3    3.37    0.15
  -4  -2   3    3.62    0.17
  -4  -2   3    3.71    0.15
  -4  -2   3    3.72    0.16
  -4  -2   3    3.72    0.16
  -4   2   2  138.54    4.07
   4   2  -2  136.83    3.72
  -4   2   2  138.92    3.71
   4   2  -2  138.69    4.07
   4   2  -2  138.98    3.47
  -4  -2   2  137.10    4.07
   4  -2  -2  138.65    3.71
  -4  -2   2  139.29    3.47
  -4  -2   2  134.64    3.71
   4   2  -1    8.39    0.23
  -4   2   1    8.33    0.28
   4   2  -1    7.40    0.28
  -4   2   1    8.40    0.29
   4  -2  -1    8.37    0.28
   4  -2  -1    7.99    0.28
  -4  -2   1    8.43    0.29
  -4  -2   1    8.34    0.28
   4   2   0  178.84    4.62
  -4   2   0  184.19    4.93
  -4  -2   0  182.27    5.40
   4  -2   0  186.51    5.41
   4  -2   0  185.43    4.93
  -4  -2   0  183.69    4.93
  -4   2  -1    0.92    0.10
   4   2   1    1.09    0.08
   4   2   1    1.04    0.10
   4  -2   1    0.79    0.08
  -4  -2  -1    1.21    0.08
   4  -2   1    1.07    0.10
   4   2   2    0.04    0.04
   4   2   2    0.01    0.05
   4   2   2   -0.04    0.06
  -4   2  -2   -0.05    0.07
   4  -2   2    0.07    0.06
  -4  -2  -2    0.10    0.04
  -4   2  -3    1.36    0.13
   4   2   3    1.19    0.10
   4   2   3    1.30    0.10
   4   2   3    1.31    0.11
  -4  -2  -3    1.74    0.10
   4  -2   3    1.32    0.12
   4   2   4    1.17    0.11
   4   2   4    1.46    0.14
   4   2   4    1.39    0.11
  -4   2  -4    1.50    0.14
   4  -2   4    1.47    0.13
   4   2   5    7.51    0.32
  -4   2  -5    7.54    0.31
   4   2   5    7.58    0.28
   4   2   5    7.55    0.28
  -4   2  -6    5.00    0.27
   4   2   6    4.98    0.24
   4   2   6    5.09    0.28
   4   2   6    5.80    0.23
   4   2   7    0.51    0.13
   4   2   7    0.64    0.16
   4   2   7    0.67    0.09
  -4   2  -7    0.67    0.14
  -4   2  -8   11.65    0.47
   4   2   8   12.62    0.44
   4   2   8   11.00    0.48
   4   2   8   11.91    0.45
   4  -2   8   12.52    0.50
  -4   2  -9    0.29    0.14
   4   2   9    0.27    0.18
   4   2   9    0.36    0.10
   4   2   9    0.17    0.14
   4  -2   9    0.31    0.17
   4   2  10    0.13    0.17
   4   2  10    0.15    0.10
   4   2  10    0.08    0.15
  -4   2 -10    0.49    0.15
   4  -2  10   -0.10    0.15
   4   2  11    1.06    0.24
   4   2  11    1.38    0.22
   4   2  11    1.10    0.14
   4  -2  11    1.22    0.24
   4   2  12    6.89    0.42
   4   2  12    6.79    0.45
   4   2  12    7.16    0.34
   4  -2  12    7.27    0.45
   4   2  13    0.04    0.19
   4   2  13   -0.04    0.20
   4   2  13    0.17    0.12
   4  -2  13    0.03    0.11
   4  -2  13    0.04    0.21
  -4   3  15    0.85    0.30
  -4   3  15    0.46    0.12
  -4  -3  15    1.20    0.28
  -4   3  14    0.05    0.09
  -4   3  14   -0.34    0.22
  -4  -3  14    0.20    0.22
  -4   3  13    0.00    0.23
  -4   3  13   -0.03    0.09
  -4  -3  13    0.03    0.19
  -4  -3  13    0.24    0.19
  -4   3  12    2.59    0.16
  -4   3  12    2.42    0.31
  -4  -3  12    2.67    0.29
  -4  -3  12    2.60    0.29
  -4   3  11    0.38    0.22
  -4   3  11    0.24    0.08
  -4  -3  11    0.47    0.11
  -4  -3  11    0.36    0.17
  -4  -3  11    0.10    0.16
  -4   3  10    5.60    0.23
  -4   3  10    5.83    0.37
   4   3 -10    5.95    0.30
  -4  -3  10    5.92    0.34
  -4  -3  10    5.16    0.26
  -4  -3  10    5.66    0.34
   4   3  -9    4.48    0.25
  -4   3   9    4.30    0.18
  -4  -3   9    4.04    0.22
  -4  -3   9    4.08    0.20
  -4  -3   9    3.80    0.28
  -4  -3   9    3.75    0.26
  -4   3   8    6.29    0.24
   4   3  -8    6.26    0.29
   4  -3  -8    6.41    0.33
  -4  -3   8    6.01    0.27
  -4  -3   8    6.24    0.30
  -4  -3   8    6.09    0.32
  -4   3   7    4.24    0.19
   4   3  -7    4.51    0.23
  -4  -3   7    4.59    0.22
  -4  -3   7    4.12    0.23
   4  -3  -7    4.21    0.25
  -4  -3   7    4.15    0.24
   4   3  -6   18.90    0.60
  -4   3   6   19.03    0.60
  -4  -3   6   17.69    0.58
  -4  -3   6   19.04    0.58
   4  -3  -6   18.35    0.59
  -4  -3   6   19.29    0.62
  -4  -3   6   18.38    0.59
  -4   3   5    7.61    0.28
   4   3  -5    7.63    0.30
  -4   3   5    7.10    0.28
  -4  -3   5    7.00    0.29
   4  -3  -5    7.47    0.34
  -4  -3   5    7.32    0.29
  -4  -3   5    7.41    0.30
  -4  -3   5    7.31    0.27
   4  -3  -5    7.32    0.29
  -4   3   4   80.12    2.18
   4   3  -4   79.30    2.20
  -4   3   4   80.33    2.38
   4  -3  -4   79.56    2.18
  -4  -3   4   80.05    2.39
   4  -3  -4   79.17    2.11
  -4  -3   4   79.31    2.07
  -4  -3   4   79.30    2.06
  -4  -3   4   79.67    2.20
   4   3  -3   13.92    0.48
   4   3  -3   15.33    0.49
  -4   3   3   14.78    0.47
  -4   3   3   14.46    0.49
  -4  -3   3   14.61    0.41
  -4  -3   3   14.93    0.50
  -4  -3   3   14.20    0.48
  -4  -3   3   14.53    0.44
   4  -3  -3   14.32    0.47
   4   3  -2    1.35    0.14
  -4   3   2    1.24    0.13
  -4   3   2    1.32    0.13
   4   3  -2    1.22    0.13
  -4  -3   2    1.32    0.13
  -4  -3   2    1.33    0.14
   4  -3  -2    1.27    0.12
  -4  -3   2    1.10    0.07
  -4  -3   2    1.40    0.10
  -4   3   1   13.20    0.44
   4   3  -1   12.28    0.44
  -4   3   1   13.13    0.43
   4  -3  -1   12.40    0.44
   4  -3  -1   12.65    0.43
  -4  -3   1   13.07    0.44
  -4  -3   1   12.67    0.44
  -4  -3   1   13.05    0.36
  -4   3   0    0.85    0.09
  -4   3   0    0.78    0.12
   4  -3   0    0.93    0.11
  -4  -3   0    1.00    0.12
   4  -3   0    1.21    0.11
  -4  -3   0    0.89    0.09
  -4   3  -1   -0.02    0.08
   4   3   1   -0.03    0.06
  -4  -3  -1   -0.05    0.05
  -4  -3  -1    0.01    0.09
   4  -3   1   -0.04    0.07
   4  -3   1    0.01    0.07
   4   3   2    1.91    0.12
   4   3   2    1.93    0.15
  -4   3  -2    1.86    0.17
  -4  -3  -2    1.98    0.17
   4  -3   2    1.98    0.15
   4  -3   2    1.76    0.16
  -4  -3  -2    2.14    0.12
   4   3   3    0.56    0.09
   4   3   3    0.38    0.08
  -4   3  -3    0.43    0.11
  -4  -3  -3    0.76    0.13
   4  -3   3    0.65    0.10
   4  -3   3    0.44    0.09
   4   3   4    0.09    0.09
   4   3   4    0.21    0.07
  -4   3  -4    0.14    0.10
   4  -3   4    0.07    0.09
  -4   3  -5    3.37    0.23
   4   3   5    3.42    0.19
   4   3   5    3.36    0.21
   4  -3   5    3.45    0.21
   4   3   6   12.99    0.48
  -4   3  -6   13.33    0.51
   4   3   6   13.56    0.48
   4  -3   6   13.61    0.47
   4   3   7    7.78    0.38
   4   3   7    8.21    0.33
  -4   3  -7    8.24    0.38
   4   3   7    7.82    0.32
   4   3   8    6.60    0.36
  -4   3  -8    6.96    0.37
   4   3   8    6.24    0.29
   4   3   8    7.14    0.33
  -4   3  -9    0.34    0.15
   4   3   9    0.28    0.17
   4   3   9    0.26    0.11
   4   3   9    0.41    0.15
   4  -3   9    0.24    0.16
   4   3  10    3.59    0.32
   4   3  10    3.16    0.23
   4   3  10    3.48    0.28
   4  -3  10    3.15    0.31
   4   3  11    1.76    0.17
   4   3  11    2.18    0.29
   4  -3  11    1.94    0.27
   4   3  12    0.09    0.12
   4   3  12    0.08    0.20
   4   3  13    0.37    0.15
   4   3  13    0.49    0.25
  -4   4  14    0.17    0.12
  -4  -4  14    0.08    0.20
  -4   4  13    0.23    0.12
  -4  -4  13    0.53    0.22
  -4  -4  13    0.63    0.16
  -4   4  12    0.02    0.10
  -4  -4  12    0.50    0.20
  -4  -4  12    0.34    0.14
  -4  -4  12    0.23    0.19
  -4   4  11    3.96    0.24
  -4  -4  11    4.96    0.34
  -4  -4  11    5.02    0.28
  -4  -4  11    4.54    0.33
  -4   4  10    0.34    0.10
  -4  -4  10    0.20    0.15
  -4  -4  10    0.40    0.13
  -4  -4  10    0.32    0.17
  -4   4   9    2.39    0.18
   4   4  -9    2.36    0.22
  -4  -4   9    2.05    0.23
  -4  -4   9    2.08    0.22
  -4  -4   9    2.44    0.21
   4   4  -8    1.57    0.18
  -4   4   8    1.19    0.13
  -4  -4   8    1.55    0.15
  -4  -4   8    1.46    0.18
  -4  -4   8    1.21    0.14
   4  -4  -8    1.62    0.19
  -4  -4   8    1.31    0.19
  -4   4   7    2.97    0.20
   4   4  -7    3.09    0.24
  -4  -4   7    2.96    0.22
  -4  -4   7    3.19    0.21
  -4  -4   7    3.23    0.21
  -4  -4   7    2.99    0.21
   4  -4  -7    3.30    0.26
  -4   4   6    4.29    0.22
   4   4  -6    4.31    0.25
  -4  -4   6    4.36    0.25
  -4  -4   6    4.89    0.26
  -4  -4   6    4.46    0.24
  -4   4   5    3.44    0.21
   4   4  -5    3.13    0.23
  -4   4   5    3.23    0.19
  -4  -4   5    3.10    0.20
  -4  -4   5    3.27    0.21
  -4  -4   5    3.28    0.21
  -4   4   4   90.14    2.46
  -4   4   4   88.49    2.68
   4   4  -4   85.65    2.48
  -4  -4   4   91.63    2.70
  -4  -4   4   90.42    2.48
  -4  -4   4   88.59    2.32
   4   4  -3   10.75    0.42
  -4   4   3   10.17    0.40
  -4   4   3   10.27    0.41
   4   4  -3   11.81    0.42
  -4  -4   3   11.05    0.41
  -4  -4   3   11.36    0.42
  -4  -4   3   11.13    0.36
   4   4  -2    0.84    0.15
  -4   4   2    0.70    0.14
   4   4  -2    1.34    0.13
  -4   4   2    0.74    0.12
  -4  -4   2    1.15    0.12
  -4  -4   2    1.38    0.11
  -4  -4   2    1.01    0.14
   4   4  -1   19.47    0.64
  -4   4   1   20.03    0.66
  -4   4   1   19.59    0.64
  -4  -4   1   19.76    0.53
  -4  -4   1   18.94    0.64
  -4  -4   1   19.63    0.65
  -4   4   0    0.05    0.11
  -4   4   0   -0.07    0.07
   4   4   0   -0.07    0.11
   4   4   0    0.03    0.07
  -4  -4   0    0.01    0.04
  -4  -4   0   -0.04    0.07
  -4  -4   0    0.16    0.11
   4  -4   0    0.15    0.09
   4   4   1    4.79    0.24
  -4   4  -1    4.45    0.26
  -4  -4  -1    5.00    0.22
   4  -4   1    4.86    0.24
   4  -4   1    4.75    0.25
  -4  -4  -1    4.57    0.27
  -4   4  -2   13.40    0.50
   4   4   2   13.75    0.49
   4  -4   2   13.28    0.49
   4  -4   2   13.08    0.48
   4   4   3   11.11    0.42
  -4   4  -3   10.63    0.43
   4  -4   3   10.84    0.42
   4  -4   3   10.48    0.42
   4   4   4    1.94    0.17
  -4   4  -4    1.93    0.20
   4   4   4    2.07    0.19
   4  -4   4    2.31    0.19
   4  -4   4    2.29    0.19
   4   4   5   32.66    0.94
   4   4   5   33.07    1.05
  -4   4  -5   30.76    1.02
   4  -4   5   32.22    1.07
   4  -4   5   33.64    1.01
   4   4   6   28.78    0.89
  -4   4  -6   28.44    0.95
   4   4   6   29.31    0.96
   4  -4   6   30.55    0.93
   4  -4   6   30.04    0.99
   4   4   7   21.72    0.73
  -4   4  -7   21.15    0.76
   4   4   7   22.48    0.75
   4   4   8    0.28    0.17
  -4   4  -8    0.05    0.15
   4   4   8    0.14    0.11
  -4   4  -9    9.37    0.46
   4   4   9    9.37    0.46
   4   4   9    9.84    0.42
   4   4  10    3.43    0.32
   4   4  10    2.34    0.24
   4  -4  10    2.58    0.30
   4   4  11    2.84    0.33
   4   4  11    2.93    0.26
   4   4  12    0.08    0.22
   4   4  12   -0.10    0.13
  -4  -5  14    3.39    0.37
  -4   5  13    1.81    0.20
  -4  -5  13    1.70    0.28
  -4   5  12    0.04    0.13
  -4  -5  12    0.27    0.19
  -4  -5  12    0.39    0.19
  -4   5  11    0.94    0.15
  -4  -5  11    1.22    0.22
  -4  -5  11    1.26    0.23
  -4   5  10    7.12    0.35
  -4  -5  10    7.02    0.41
  -4  -5  10    7.05    0.38
  -4  -5  10    7.54    0.38
  -4   5   9    2.74    0.22
   4   5  -9    3.26    0.29
  -4  -5   9    2.79    0.25
  -4  -5   9    2.45    0.25
  -4  -5   9    3.19    0.26
  -4   5   8    7.23    0.34
   4   5  -8    7.09    0.38
  -4  -5   8    7.44    0.34
  -4  -5   8    6.81    0.35
  -4  -5   8    7.21    0.37
  -4   5   7    0.17    0.12
   4   5  -7   -0.22    0.14
  -4  -5   7   -0.05    0.13
  -4  -5   7    0.37    0.14
  -4  -5   7    0.21    0.13
   4  -5  -7    0.07    0.13
   4   5  -6    0.70    0.18
  -4   5   6    0.87    0.14
  -4  -5   6    0.84    0.15
  -4  -5   6    0.87    0.15
  -4  -5   6    1.20    0.17
  -4   5   5    1.30    0.16
   4   5  -5    1.43    0.20
  -4   5   5    1.52    0.18
  -4  -5   5    1.54    0.16
  -4  -5   5    1.67    0.18
  -4  -5   5    1.09    0.16
  -4   5   4    2.23    0.20
   4   5  -4    2.83    0.24
  -4   5   4    2.38    0.21
  -4  -5   4    2.77    0.22
  -4  -5   4    2.41    0.19
  -4  -5   4    2.69    0.23
   4   5  -3    0.92    0.13
  -4   5   3    0.66    0.15
   4   5  -3    0.50    0.16
  -4   5   3    0.57    0.12
  -4  -5   3    0.71    0.11
  -4  -5   3    0.55    0.12
  -4  -5   3    0.78    0.15
  -4   5   2    5.77    0.28
  -4   5   2    5.64    0.30
   4   5  -2    5.22    0.31
   4   5  -2    6.05    0.29
  -4  -5   2    5.98    0.23
  -4  -5   2    5.77    0.29
  -4  -5   2    5.45    0.30
  -4   5   1    3.16    0.21
   4   5  -1    3.04    0.25
  -4   5   1    2.87    0.25
  -4  -5   1    2.97    0.15
  -4  -5   1    3.04    0.21
  -4  -5   1    2.98    0.13
  -4   5   0    3.12    0.21
   4   5   0    2.06    0.20
   4   5   0    2.82    0.24
  -4   5   0    2.93    0.23
  -4  -5   0    2.87    0.12
  -4  -5   0    2.68    0.20
  -4  -5   0    2.92    0.12
  -4   5  -1    1.58    0.19
   4   5   1    1.43    0.16
  -4   5  -2    0.16    0.13
   4   5   2    0.06    0.10
   4  -5   2    0.30    0.10
   4   5   3    0.06    0.11
  -4   5  -3   -0.04    0.13
   4  -5   3   -0.02    0.09
  -4   5  -4    5.91    0.35
   4   5   4    6.14    0.33
   4  -5   4    6.23    0.33
  -4   5  -5    2.21    0.25
   4   5   5    2.18    0.22
   4   5   6    1.05    0.16
  -4   5  -6    0.65    0.19
  -4   5  -7   27.52    0.95
   4   5   7   26.86    0.93
   4   5   8    3.14    0.26
   4   5   8    3.23    0.29
  -4   5  -8    3.32    0.32
   4   5   9    5.91    0.35
  -4   5  -9    5.74    0.39
   4   5   9    5.55    0.38
   4   5  10    0.03    0.14
   4   5  10   -0.08    0.20
   4   5  11    0.13    0.23
  -4   6  12    0.91    0.18
  -4  -6  12    1.41    0.25
  -4   6  11   -0.13    0.13
  -4  -6  11   -0.17    0.16
  -4  -6  11    0.19    0.17
  -4   6  10   -0.05    0.13
  -4  -6  10    0.14    0.16
  -4  -6  10    0.35    0.19
  -4   6   9    1.79    0.20
  -4  -6   9    1.78    0.21
  -4  -6   9    1.75    0.23
   4   6  -8    0.90    0.21
  -4   6   8    0.85    0.16
  -4  -6   8    0.89    0.18
   4   6  -7    1.47    0.23
  -4   6   7    1.23    0.18
  -4  -6   7    1.84    0.21
   4   6  -6    3.88    0.34
  -4   6   6    3.80    0.28
  -4  -6   6    3.64    0.25
  -4   6   5   15.37    0.59
  -4   6   5   15.82    0.61
   4   6  -5   16.40    0.63
  -4  -6   5   15.43    0.55
  -4   6   4   18.10    0.66
  -4   6   4   17.23    0.64
   4   6  -4   16.87    0.66
  -4  -6   4   16.89    0.57
   4   6  -3    8.18    0.43
  -4   6   3    8.61    0.39
  -4   6   3    7.98    0.40
  -4  -6   3    8.11    0.33
   4   6  -2    0.16    0.17
  -4   6   2   -0.05    0.12
  -4   6   2   -0.05    0.15
  -4  -6   2    0.06    0.08
  -4   6   1   -0.19    0.14
  -4   6   1    0.10    0.11
   4   6  -1    0.02    0.17
  -4  -6   1    0.05    0.07
  -4  -6   1    0.06    0.07
   4   6   0    1.55    0.23
  -4   6   0    2.10    0.24
  -4   6   0    2.36    0.22
   4   6   0    1.78    0.19
  -4  -6   0    2.01    0.12
  -4  -6   0    2.22    0.12
   4   6   1    0.72    0.16
  -4   6  -1    0.65    0.18
  -4  -6  -1    0.58    0.06
  -4   6  -2    5.34    0.35
   4   6   2    6.30    0.36
  -4   6  -3    0.23    0.18
   4   6   3    0.31    0.14
  -4   6  -4    4.16    0.34
   4   6   4    4.19    0.31
  -4   6  -5    4.23    0.35
   4   6   5    3.97    0.32
  -4   6  -6    1.41    0.24
   4   6   6    1.47    0.20
  -4   6  -7    5.09    0.37
  -4   6  -8    0.71    0.22
  -4   7  11    0.53    0.19
  -4   7  10    2.05    0.24
  -4  -7  10    1.76    0.27
  -4   7   9    1.12    0.19
  -4  -7   9    1.32    0.23
  -4   7   8    0.25    0.16
  -4  -7   8    0.33    0.18
  -4   7   7    0.31    0.17
   4   7  -7    0.20    0.22
  -4  -7   7    0.50    0.16
  -4   7   6    1.29    0.20
   4   7  -6    1.16    0.26
  -4  -7   6    1.61    0.20
  -4   7   5    0.79    0.21
   4   7  -5    0.92    0.23
  -4   7   5    1.01    0.18
  -4  -7   5    1.09    0.17
  -4   7   4    0.07    0.17
  -4   7   4    0.12    0.14
   4   7  -4   -0.13    0.18
  -4  -7   4    0.10    0.12
  -4   7   3   -0.02    0.13
   4   7  -3    0.05    0.19
  -4   7   3   -0.21    0.17
  -4  -7   3   -0.04    0.11
  -4   7   2    0.13    0.18
   4   7  -2    0.42    0.19
  -4   7   2    0.05    0.14
  -4  -7   2   -0.01    0.10
   4   7  -1    0.01    0.18
  -4   7   1    0.02    0.16
  -4  -7   1   -0.10    0.08
  -4   7   0    0.92    0.20
   4   7   0    1.01    0.23
  -4   7  -1   -0.09    0.17
  -4   7  -2    5.14    0.37
  -4   7  -3    1.36    0.25
  -4   7  -4    5.28    0.38
  -4   7  -5    1.11    0.24
  -4   7  -6    2.01    0.30
  -4   7  -7    1.85    0.29
   4   8  -6   -0.01    0.24
  -4   8   5   -0.08    0.21
   4   8  -5   -0.08    0.23
   4   8  -4    0.19    0.23
  -4   8   4   -0.09    0.21
   4   8  -3    1.65    0.29
  -4   8   3    2.07    0.28
  -4   8   2    0.09    0.20
   4   8  -2   -0.18    0.21
  -4   8   1    0.86    0.25
   4   8  -1    1.16    0.26
   4   8   0    2.46    0.31
  -4   8   0    3.09    0.33
  -4   8  -1    1.35    0.27
  -4   8  -2    0.89    0.25
  -4   8  -3    0.09    0.22
  -4   8  -4    5.28    0.45
  -4   8  -5    0.34    0.24
  -4   8  -6    0.01    0.22
  -4   8  -7    0.48    0.24
   4   9  -5    1.95    0.34
  -4   9   4    0.23    0.25
   4   9  -4    0.33    0.26
  -4   9   3   -0.12    0.24
   4   9  -3    0.34    0.28
   4   9  -2    0.47    0.28
  -4   9   2    0.21    0.24
   4   9  -1    0.02    0.27
  -4   9   1    0.14    0.23
  -4   9   0    2.04    0.33
  -4   9  -1    0.18    0.25
  -4   9  -2    0.32    0.26
  -4   9  -3    1.26    0.30
  -5   0  16    2.02    0.16
  -5   0  16    2.06    0.34
  -5   0  15    0.15    0.24
  -5   0  14    9.51    0.53
  -5   0  14    9.46    0.52
  -5   0  13   -0.16    0.17
  -5   0  13    0.10    0.19
  -5   0  12    3.10    0.29
  -5   0  12    2.58    0.29
  -5   0  11   -0.04    0.16
  -5   0  11    0.11    0.15
   5   0 -11    0.00    0.06
  -5   0  10    1.84    0.22
   5   0 -10    1.70    0.11
  -5   0  10    1.76    0.21
   5   0  -9   -0.01    0.05
  -5   0   9    0.10    0.13
  -5   0   9    0.04    0.13
  -5   0   8    1.44    0.18
  -5   0   8    1.43    0.18
   5   0  -8    1.83    0.09
   5   0  -8    1.94    0.18
  -5   0   7   -0.04    0.10
   5   0  -7   -0.05    0.08
   5   0  -7    0.03    0.03
  -5   0   7   -0.04    0.10
   5   0  -7   -0.01    0.09
   5   0  -6    0.65    0.11
  -5   0   6    0.59    0.12
   5   0  -6    0.81    0.12
   5   0  -5   -0.02    0.07
   5   0  -5    0.10    0.08
  -5   0   5    0.01    0.08
   5   0  -4   87.24    2.25
   5   0  -4   87.37    2.27
   5   0  -3   -0.03    0.06
  -5   0   3   -0.06    0.02
  -5   0   3   -0.05    0.02
   5   0  -2   21.20    0.64
  -5   0   2   21.26    0.64
   5   0  -1   -0.01    0.02
  -5   0   1    0.00    0.02
   5   0   0   25.63    0.77
   5   0   1    0.04    0.02
  -5   0  -1   -0.01    0.03
   5   0   2  129.13    3.81
   5   0   3    0.01    0.05
   5   0   4  161.46    4.76
   5   0   5    0.03    0.05
   5   0   6    1.05    0.11
  -5   0  -6    1.07    0.11
   5   0   7   -0.16    0.10
  -5   0  -7    0.06    0.07
   5   0   7   -0.07    0.06
  -5   0  -8    6.66    0.30
   5   0   8    6.07    0.32
   5   0   8    6.37    0.27
   5   0   9   -0.13    0.13
  -5   0  -9    0.06    0.10
   5   0   9   -0.13    0.08
  -5   0 -10    1.60    0.18
   5   0  10    1.69    0.15
   5   0  10    1.60    0.22
   5   0  11   -0.02    0.15
   5   0  11    0.04    0.18
   5   0  11    0.02    0.10
   5   0  12    0.82    0.25
   5   0  12    0.73    0.14
   5   0  12    1.15    0.23
   5   0  13    0.14    0.21
   5   0  13   -0.08    0.12
  -5   1  16   -0.01    0.08
  -5   1  15    0.08    0.23
  -5   1  15    0.15    0.08
  -5  -1  15   -0.05    0.23
  -5   1  14    3.41    0.36
  -5   1  14    3.41    0.17
  -5  -1  14    3.57    0.35
  -5  -1  14    3.21    0.35
  -5   1  13    0.02    0.06
  -5   1  13   -0.19    0.19
  -5  -1  13   -0.09    0.18
  -5  -1  13   -0.12    0.17
  -5   1  12    0.34    0.18
  -5  -1  12    0.36    0.17
  -5  -1  12    0.19    0.18
  -5   1  11    4.01    0.31
   5   1 -11    4.01    0.20
   5  -1 -11    3.82    0.16
  -5  -1  11    3.83    0.30
  -5  -1  11    3.64    0.30
   5   1 -10    1.17    0.11
  -5   1  10    1.31    0.21
  -5  -1  10    1.14    0.19
   5  -1 -10    1.36    0.09
  -5  -1  10    1.11    0.19
   5   1  -9    7.81    0.28
  -5   1   9    7.76    0.38
  -5  -1   9    7.97    0.37
  -5  -1   9    7.77    0.36
   5   1  -8   16.90    0.50
   5   1  -8   16.89    0.57
  -5   1   8   16.80    0.59
  -5  -1   8   16.23    0.57
   5  -1  -8   16.94    0.57
  -5  -1   8   16.62    0.57
   5   1  -7    2.59    0.20
   5   1  -7    2.50    0.13
  -5   1   7    2.80    0.22
   5  -1  -7    2.80    0.11
   5  -1  -7    1.94    0.18
  -5  -1   7    2.88    0.20
  -5  -1   7    2.53    0.20
   5   1  -6  126.25    3.36
  -5   1   6  126.91    3.26
   5   1  -6  125.62    3.22
  -5  -1   6  124.41    3.33
   5  -1  -6  124.17    3.25
  -5  -1   6  122.63    3.23
   5  -1  -6  125.48    3.23
   5  -1  -6  125.26    3.33
  -5  -1   6  125.84    3.24
   5   1  -5   59.08    1.56
   5   1  -5   58.48    1.60
   5   1  -5   58.69    1.56
  -5  -1   5   59.46    1.57
  -5  -1   5   60.88    1.59
   5  -1  -5   58.19    1.58
  -5  -1   5   59.10    1.74
   5  -1  -5   58.59    1.57
   5  -1  -5   58.99    1.58
  -5  -1   5   58.56    1.57
  -5   1   4   73.28    1.92
   5   1  -4   72.40    1.95
   5   1  -4   70.77    1.87
   5   1  -4   71.29    1.87
  -5  -1   4   72.44    2.13
   5  -1  -4   71.72    1.90
   5  -1  -4   71.94    1.93
  -5  -1   4   72.33    1.87
  -5  -1   4   72.78    1.88
  -5  -1   4   71.33    1.94
  -5   1   3    2.90    0.11
   5   1  -3    3.01    0.11
   5   1  -3    2.70    0.14
  -5   1   3    2.73    0.12
  -5   1   3    2.84    0.10
   5   1  -3    2.92    0.15
  -5  -1   3    2.80    0.12
   5  -1  -3    2.97    0.12
   5   1  -2    2.16    0.11
  -5   1   2    2.24    0.11
  -5  -1   2    2.25    0.11
   5  -1  -2    2.35    0.09
   5  -1  -2    2.25    0.11
   5  -1  -2    2.21    0.10
   5   1  -1    7.13    0.24
  -5   1   1    7.18    0.24
   5  -1  -1    7.13    0.23
   5  -1  -1    6.81    0.23
   5  -1  -1    6.96    0.24
  -5  -1   1    6.89    0.23
  -5   1   0    0.37    0.06
  -5  -1   0    0.53    0.05
   5  -1   0    0.42    0.06
   5  -1   0    0.44    0.04
  -5   1  -1   21.14    0.60
   5   1   1   17.14    0.61
  -5  -1  -1   21.51    0.62
   5   1   2  109.01    3.18
  -5   1  -2  105.87    2.92
  -5  -1  -2  107.31    3.17
  -5   1  -3    0.47    0.08
   5   1   3    0.43    0.06
  -5  -1  -3    0.45    0.06
  -5   1  -4  135.57    3.71
   5   1   4  137.78    4.04
   5   1   5    4.21    0.21
  -5   1  -5    4.13    0.21
   5   1   5    4.60    0.19
  -5   1  -6    4.51    0.24
   5   1   6    5.50    0.22
   5   1   6    5.04    0.25
   5   1   7    0.37    0.08
   5   1   7    0.21    0.11
  -5   1  -7    0.38    0.11
   5   1   8    6.99    0.33
   5   1   8    7.08    0.36
   5   1   8    7.30    0.30
  -5   1  -8    7.06    0.33
   5  -1   8    6.89    0.36
   5  -1   8    6.81    0.29
   5   1   9    2.22    0.23
   5   1   9    2.13    0.26
  -5   1  -9    1.93    0.19
   5   1   9    2.28    0.17
   5  -1   9    2.57    0.19
   5  -1   9    2.34    0.24
   5   1  10    6.43    0.37
  -5   1 -10    6.76    0.34
   5   1  10    6.20    0.38
   5   1  10    6.08    0.29
   5  -1  10    6.43    0.30
   5  -1  10    6.51    0.38
   5   1  11    0.13    0.18
   5   1  11    0.09    0.11
   5   1  11   -0.31    0.14
   5  -1  11    0.08    0.11
   5  -1  11    0.08    0.16
   5   1  12   -0.05    0.11
   5   1  12    0.31    0.20
   5   1  12    0.18    0.17
   5  -1  12    0.05    0.12
   5  -1  12    0.27    0.20
   5  -1  12    0.26    0.20
   5   1  13    0.25    0.20
   5   1  13   -0.22    0.12
   5   1  13    0.12    0.20
   5  -1  13    0.07    0.21
  -5   2  16   -0.06    0.09
  -5   2  15   -0.36    0.23
  -5   2  15    0.01    0.08
  -5  -2  15    0.17    0.24
  -5   2  14    0.31    0.08
  -5   2  14   -0.04    0.24
  -5  -2  14   -0.04    0.21
  -5  -2  14    0.38    0.22
  -5   2  13    1.48    0.27
  -5   2  13    1.56    0.13
  -5  -2  13    1.38    0.26
  -5  -2  13    2.01    0.28
  -5   2  12   14.41    0.47
  -5   2  12   14.38    0.63
  -5  -2  12   14.82    0.61
  -5  -2  12   15.11    0.62
  -5   2  11    3.85    0.33
  -5   2  11    3.80    0.16
  -5  -2  11    3.70    0.29
  -5  -2  11    3.30    0.29
  -5   2  10    0.16    0.17
  -5   2  10    0.15    0.05
   5   2 -10    0.23    0.10
  -5  -2  10    0.05    0.15
  -5  -2  10    0.07    0.15
  -5   2   9   23.88    0.81
   5   2  -9   25.54    0.74
  -5   2   9   24.83    0.74
  -5  -2   9   23.40    0.79
  -5  -2   9   24.17    0.78
   5   2  -8    5.10    0.22
  -5   2   8    5.09    0.30
  -5   2   8    4.86    0.17
  -5  -2   8    5.33    0.28
  -5  -2   8    5.08    0.18
   5  -2  -8    4.96    0.29
  -5  -2   8    5.02    0.28
  -5   2   7   13.06    0.39
   5   2  -7   12.80    0.45
   5   2  -7   12.72    0.42
  -5  -2   7   13.04    0.39
  -5  -2   7   12.79    0.42
  -5  -2   7   12.62    0.44
   5  -2  -7   12.57    0.39
   5  -2  -7   12.52    0.46
  -5  -2   7   12.42    0.45
   5   2  -6   20.16    0.62
  -5   2   6   20.37    0.62
   5   2  -6   20.36    0.61
  -5  -2   6   21.42    0.63
   5  -2  -6   20.18    0.59
   5  -2  -6   20.78    0.64
  -5  -2   6   19.87    0.62
  -5  -2   6   20.76    0.60
  -5  -2   6   20.29    0.65
   5   2  -5    0.99    0.11
  -5   2   5    0.92    0.08
   5   2  -5    1.16    0.12
  -5  -2   5    1.17    0.13
  -5  -2   5    1.19    0.12
   5  -2  -5    1.18    0.09
  -5  -2   5    1.03    0.10
   5  -2  -5    1.02    0.14
   5   2  -4    8.94    0.31
   5   2  -4    8.86    0.31
  -5   2   4    8.65    0.30
  -5   2   4    9.00    0.29
  -5  -2   4    9.03    0.31
  -5  -2   4    8.77    0.31
  -5  -2   4    8.90    0.29
   5  -2  -4    8.50    0.29
   5   2  -3    4.46    0.18
  -5   2   3    4.21    0.19
   5   2  -3    4.36    0.18
   5   2  -3    4.14    0.19
  -5   2   3    4.28    0.18
  -5  -2   3    4.32    0.18
  -5  -2   3    4.44    0.16
  -5  -2   3    4.47    0.19
  -5  -2   3    4.20    0.19
   5  -2  -3    4.36    0.18
  -5   2   2  109.98    3.23
  -5   2   2  109.39    2.95
   5   2  -2  109.40    2.76
   5   2  -2  108.28    3.24
   5  -2  -2  108.84    2.95
  -5  -2   2  109.45    3.24
  -5  -2   2  109.37    2.96
   5   2  -1   -0.01    0.05
   5   2  -1   -0.01    0.04
  -5   2   1   -0.15    0.06
  -5  -2   1    0.04    0.07
   5  -2  -1    0.07    0.05
   5  -2  -1    0.00    0.05
  -5  -2   1    0.01    0.05
   5   2   0   40.08    1.01
  -5   2   0   39.92    1.14
   5  -2   0   40.14    1.22
  -5  -2   0   40.39    1.14
   5  -2   0   39.12    1.13
  -5  -2   0   40.04    1.21
  -5   2  -1    0.72    0.10
   5   2   1    0.94    0.08
  -5  -2  -1    0.81    0.09
   5  -2   1    1.00    0.10
  -5   2  -2   89.99    2.51
   5   2   2   92.66    2.72
   5   2   2   91.29    2.30
  -5  -2  -2   91.38    2.71
   5  -2   2   91.39    2.50
   5   2   3   12.25    0.42
   5   2   3   12.41    0.36
  -5   2  -3   12.31    0.43
  -5  -2  -3   12.33    0.41
   5  -2   3   12.52    0.42
   5   2   4    2.94    0.15
  -5   2  -4    2.79    0.18
   5   2   4    2.92    0.15
   5   2   5   19.78    0.63
  -5   2  -5   20.45    0.66
   5   2   5   20.52    0.60
   5   2   5   20.24    0.65
   5   2   6   18.50    0.59
  -5   2  -6   17.14    0.60
   5   2   6   17.40    0.55
   5   2   6   16.82    0.58
   5   2   7    0.50    0.09
   5   2   7    0.55    0.13
   5   2   7    0.38    0.14
  -5   2  -7    0.24    0.11
   5   2   8    3.93    0.26
   5   2   8    4.60    0.24
  -5   2  -8    4.12    0.27
   5   2   8    4.26    0.29
   5   2   9   -0.04    0.08
   5   2   9   -0.03    0.14
   5   2   9   -0.01    0.13
  -5   2  -9    0.12    0.12
   5  -2   9    0.03    0.15
   5   2  10    5.10    0.37
   5   2  10    4.90    0.32
   5   2  10    4.61    0.26
  -5   2 -10    4.74    0.31
   5  -2  10    4.53    0.34
   5   2  11    2.13    0.19
   5   2  11    2.78    0.31
   5   2  11    2.16    0.25
   5  -2  11    1.86    0.27
   5   2  12   -0.05    0.11
   5   2  12    0.21    0.20
   5   2  12   -0.05    0.17
   5   2  13    1.29    0.28
   5  -2  13    1.57    0.30
  -5   3  15    1.14    0.13
  -5   3  15    0.80    0.31
  -5  -3  15    1.41    0.18
  -5  -3  15    1.52    0.30
  -5   3  14    0.09    0.24
  -5   3  14    0.44    0.10
  -5  -3  14    0.43    0.14
  -5  -3  14    0.59    0.22
  -5   3  13   -0.25    0.21
  -5   3  13   -0.06    0.08
  -5  -3  13    0.12    0.11
  -5  -3  13   -0.02    0.18
  -5  -3  13    0.07    0.19
  -5   3  12    2.44    0.16
  -5   3  12    2.46    0.31
  -5  -3  12    2.31    0.20
  -5  -3  12    2.30    0.26
  -5  -3  12    2.42    0.28
  -5   3  11    2.77    0.16
  -5  -3  11    3.18    0.20
  -5  -3  11    2.74    0.28
  -5  -3  11    2.83    0.27
   5   3 -10    2.37    0.20
  -5   3  10    2.50    0.15
  -5  -3  10    2.37    0.18
  -5  -3  10    2.40    0.25
  -5  -3  10    2.44    0.24
  -5  -3  10    2.65    0.15
   5   3  -9    6.25    0.29
  -5   3   9    6.07    0.24
  -5  -3   9    6.17    0.28
  -5  -3   9    6.65    0.34
  -5  -3   9    6.53    0.25
  -5  -3   9    6.17    0.33
   5   3  -8    6.95    0.30
  -5   3   8    7.01    0.26
  -5  -3   8    6.75    0.33
  -5  -3   8    6.61    0.27
  -5  -3   8    6.19    0.31
  -5  -3   8    7.07    0.29
   5  -3  -8    7.23    0.36
   5   3  -7    1.73    0.15
  -5   3   7    1.74    0.13
  -5  -3   7    1.94    0.17
  -5  -3   7    1.73    0.18
  -5  -3   7    1.92    0.15
   5  -3  -7    1.95    0.18
  -5   3   6    0.12    0.07
   5   3  -6    0.20    0.10
  -5  -3   6    0.31    0.10
  -5  -3   6    0.10    0.09
  -5  -3   6    0.19    0.08
  -5  -3   6    0.18    0.07
  -5   3   5    1.07    0.11
   5   3  -5    1.11    0.13
  -5   3   5    1.14    0.11
  -5  -3   5    0.82    0.11
  -5  -3   5    1.07    0.11
  -5  -3   5    0.84    0.10
  -5  -3   5    0.87    0.10
  -5   3   4    3.70    0.20
   5   3  -4    4.17    0.21
  -5   3   4    3.72    0.19
  -5  -3   4    3.78    0.21
  -5  -3   4    4.04    0.20
  -5  -3   4    3.75    0.16
  -5  -3   4    3.68    0.19
   5  -3  -4    4.12    0.20
  -5   3   3   11.38    0.40
  -5   3   3   11.75    0.40
   5   3  -3   11.15    0.40
   5   3  -3   12.12    0.41
  -5  -3   3   11.79    0.33
  -5  -3   3   11.31    0.41
  -5  -3   3   11.45    0.41
   5  -3  -3   11.36    0.39
  -5  -3   3   11.36    0.36
  -5   3   2   17.51    0.57
   5   3  -2   17.22    0.56
  -5   3   2   16.55    0.54
   5   3  -2   17.43    0.57
  -5  -3   2   16.99    0.55
   5  -3  -2   17.25    0.54
  -5  -3   2   17.02    0.57
  -5  -3   2   17.26    0.48
   5   3  -1    4.73    0.22
  -5   3   1    4.94    0.23
  -5   3   1    5.12    0.22
  -5  -3   1    5.30    0.22
  -5  -3   1    5.12    0.26
   5  -3  -1    5.05    0.23
  -5   3   0   33.27    0.99
   5  -3   0   33.68    0.98
   5  -3   0   34.08    1.05
  -5  -3   0   32.39    0.99
  -5  -3   0   33.61    1.03
   5   3   1   15.72    0.53
   5   3   1   15.25    0.43
  -5   3  -1   15.44    0.52
  -5  -3  -1   16.03    0.53
  -5  -3  -1   15.50    0.51
   5  -3   1   15.65    0.51
   5  -3   1   15.46    0.53
   5   3   2    3.04    0.15
  -5   3  -2    2.87    0.20
   5   3   2    2.68    0.17
  -5  -3  -2    2.74    0.15
   5  -3   2    3.22    0.19
   5  -3   2    2.94    0.18
  -5  -3  -2    3.00    0.22
  -5   3  -3   -0.04    0.09
   5   3   3    0.10    0.07
   5   3   3    0.05    0.07
   5  -3   3    0.07    0.08
   5  -3   3    0.06    0.08
   5   3   4   26.38    0.76
  -5   3  -4   24.40    0.82
   5   3   4   26.32    0.83
   5  -3   4   26.82    0.80
   5   3   5    5.93    0.28
   5   3   5    6.29    0.27
   5   3   5    6.07    0.24
  -5   3  -5    6.05    0.31
   5  -3   5    6.34    0.28
   5   3   6   -0.01    0.09
   5   3   6   -0.01    0.12
   5   3   6    0.08    0.08
  -5   3  -6   -0.16    0.11
   5   3   7    2.21    0.23
  -5   3  -7    1.94    0.22
   5   3   7    2.11    0.18
   5   3   7    2.41    0.19
  -5   3  -8   12.39    0.53
   5   3   8   12.97    0.47
   5   3   8   12.54    0.52
   5   3   8   13.05    0.48
   5   3   9   -0.04    0.16
   5   3   9    0.01    0.13
   5   3   9   -0.01    0.09
  -5   3  -9   -0.02    0.14
   5  -3   9   -0.19    0.14
   5   3  10   -0.04    0.15
   5   3  10   -0.10    0.15
   5   3  10    0.02    0.11
   5  -3  10   -0.07    0.16
   5   3  11    0.12    0.12
   5   3  11    0.53    0.20
   5  -3  11    0.31    0.19
   5   3  12    0.47    0.15
   5   3  12    0.74    0.24
   5   3  13    0.14    0.24
  -5  -4  15    0.29    0.25
  -5   4  14    0.77    0.14
  -5  -4  14    0.82    0.25
  -5   4  13    2.85    0.21
  -5  -4  13    3.38    0.27
  -5  -4  13    3.02    0.33
  -5   4  12    0.08    0.10
  -5  -4  12   -0.05    0.16
  -5  -4  12    0.01    0.12
  -5  -4  12    0.00    0.17
  -5   4  11    1.34    0.14
  -5  -4  11    1.69    0.18
  -5  -4  11    2.22    0.25
  -5  -4  11    1.59    0.23
  -5   4  10   10.33    0.40
  -5  -4  10   10.54    0.44
  -5  -4  10   11.14    0.47
  -5  -4  10   11.34    0.49
  -5   4   9   -0.14    0.08
   5   4  -9    0.14    0.13
  -5  -4   9   -0.08    0.11
  -5  -4   9   -0.10    0.13
  -5  -4   9   -0.03    0.13
  -5   4   8    0.01    0.09
   5   4  -8   -0.22    0.12
  -5  -4   8   -0.04    0.11
  -5  -4   8   -0.13    0.11
  -5  -4   8   -0.01    0.09
  -5  -4   8   -0.23    0.11
  -5   4   7    0.89    0.12
   5   4  -7    1.03    0.17
  -5  -4   7    1.14    0.14
  -5  -4   7    0.91    0.16
  -5  -4   7    1.05    0.14
  -5  -4   7    1.02    0.14
   5  -4  -7    0.88    0.16
   5   4  -6    1.08    0.16
  -5   4   6    0.67    0.11
  -5  -4   6    1.07    0.13
  -5  -4   6    1.11    0.14
  -5  -4   6    0.74    0.14
  -5  -4   6    0.92    0.13
  -5   4   5    0.07    0.11
  -5   4   5    0.09    0.09
   5   4  -5    0.01    0.11
  -5  -4   5    0.03    0.08
  -5  -4   5    0.18    0.09
  -5  -4   5    0.23    0.10
  -5  -4   5    0.06    0.09
  -5   4   4   -0.27    0.10
   5   4  -4   -0.07    0.12
  -5   4   4   -0.20    0.09
  -5  -4   4    0.05    0.07
  -5  -4   4    0.11    0.11
  -5  -4   4    0.05    0.09
  -5  -4   4    0.11    0.08
   5   4  -3   12.85    0.45
   5   4  -3   11.74    0.45
  -5   4   3   12.12    0.45
  -5   4   3   12.11    0.44
  -5  -4   3   12.57    0.39
  -5  -4   3   11.89    0.45
  -5  -4   3   13.19    0.46
  -5  -4   3   12.42    0.35
  -5   4   2   -0.13    0.08
   5   4  -2   -0.03    0.08
   5   4  -2   -0.08    0.11
  -5  -4   2   -0.03    0.07
  -5  -4   2    0.06    0.06
  -5  -4   2    0.07    0.10
   5   4  -1   12.20    0.51
  -5   4   1   15.90    0.52
  -5   4   1   15.15    0.52
   5   4  -1   15.08    0.52
  -5  -4   1   14.85    0.40
  -5  -4   1   15.16    0.51
  -5  -4   1   14.55    0.52
  -5   4   0    5.60    0.28
  -5  -4   0    5.37    0.29
  -5  -4   0    5.11    0.24
   5   4   1    5.19    0.27
  -5   4  -1    5.65    0.29
   5  -4   1    5.76    0.28
  -5  -4  -1    5.44    0.24
  -5   4  -2    0.06    0.11
   5   4   2    0.05    0.08
   5  -4   2   -0.02    0.09
  -5   4  -3    1.04    0.15
   5   4   3    1.28    0.13
   5   4   3    0.84    0.11
   5  -4   3    0.97    0.13
  -5   4  -4    1.75    0.19
   5   4   4    1.81    0.18
   5   4   4    1.91    0.16
   5  -4   4    1.91    0.19
  -5   4  -5    5.65    0.33
   5   4   5    5.60    0.28
   5   4   5    5.55    0.29
   5  -4   5    6.22    0.31
   5   4   6    2.88    0.26
  -5   4  -6    2.99    0.27
   5   4   6    3.59    0.23
   5  -4   6    3.00    0.25
   5   4   7   -0.05    0.14
  -5   4  -7   -0.16    0.14
   5   4   7    0.03    0.11
  -5   4  -8    0.81    0.19
   5   4   8    0.32    0.17
   5   4   8    0.56    0.13
  -5   4  -9    0.24    0.17
   5   4   9    0.41    0.13
   5   4   9    0.18    0.18
   5   4  10    0.05    0.17
   5   4  10    0.16    0.13
   5  -4  10    0.20    0.18
   5   4  11    3.03    0.33
   5   4  12    0.12    0.23
  -5   5  14    3.08    0.27
  -5  -5  14    3.55    0.37
  -5   5  13    0.50    0.15
  -5  -5  13    0.33    0.22
  -5   5  12    0.82    0.15
  -5  -5  12    0.80    0.23
  -5  -5  12    0.92    0.22
  -5   5  11    1.04    0.15
  -5  -5  11    1.00    0.21
  -5  -5  11    1.33    0.23
  -5   5  10    1.05    0.15
  -5  -5  10    1.34    0.20
  -5  -5  10    1.16    0.21
  -5  -5  10    1.39    0.18
  -5   5   9    0.96    0.15
   5   5  -9    1.39    0.21
  -5  -5   9    1.40    0.19
  -5  -5   9    1.02    0.16
  -5  -5   9    1.11    0.20
   5   5  -8    6.97    0.38
  -5   5   8    7.04    0.34
  -5  -5   8    7.46    0.34
  -5  -5   8    7.29    0.37
  -5  -5   8    7.14    0.37
   5   5  -7   30.45    1.00
  -5   5   7   31.77    1.03
  -5  -5   7   31.71    0.92
  -5  -5   7   31.41    1.05
  -5  -5   7   31.36    0.96
  -5   5   6   23.98    0.77
  -5   5   6   24.63    0.82
   5   5  -6   24.15    0.81
  -5  -5   6   23.24    0.78
  -5  -5   6   25.01    0.84
  -5  -5   6   24.17    0.71
  -5  -5   6   23.09    0.74
  -5   5   5    4.01    0.25
   5   5  -5    3.96    0.30
  -5   5   5    4.21    0.27
  -5  -5   5    4.40    0.28
  -5  -5   5    4.19    0.21
  -5  -5   5    4.48    0.30
  -5  -5   5    4.02    0.24
   5   5  -4    0.40    0.15
  -5   5   4    0.48    0.15
  -5   5   4    0.52    0.12
  -5  -5   4    0.31    0.12
  -5  -5   4    0.53    0.14
  -5  -5   4    0.47    0.08
  -5  -5   4    0.34    0.11
   5   5  -3    3.18    0.23
   5   5  -3    2.77    0.24
  -5   5   3    2.83    0.21
  -5   5   3    2.70    0.22
  -5  -5   3    2.90    0.24
  -5  -5   3    2.72    0.23
  -5  -5   3    2.86    0.13
  -5  -5   3    2.91    0.17
  -5   5   2    8.92    0.37
   5   5  -2    8.73    0.40
  -5   5   2    8.48    0.38
   5   5  -2    9.18    0.38
  -5  -5   2    9.20    0.41
  -5  -5   2    8.28    0.29
  -5  -5   2    9.04    0.38
  -5   5   1   -0.11    0.12
   5   5  -1    0.36    0.16
  -5   5   1    0.28    0.11
   5   5  -1    0.22    0.10
  -5  -5   1    0.17    0.10
  -5  -5   1    0.24    0.06
  -5   5   0   -0.04    0.13
   5   5   0   -0.01    0.06
  -5   5   0    0.02    0.09
  -5  -5   0    0.00    0.08
   5   5   1    0.22    0.11
  -5   5  -1    0.03    0.13
  -5   5  -2    4.15    0.29
   5   5   2    4.38    0.27
   5  -5   2    4.51    0.27
  -5   5  -3   -0.12    0.13
   5   5   3    0.07    0.11
   5  -5   3    0.12    0.12
  -5   5  -4    7.86    0.42
   5   5   4    8.21    0.38
   5   5   5    5.44    0.31
  -5   5  -5    5.47    0.35
   5   5   6    8.25    0.39
  -5   5  -6    7.56    0.42
   5   5   7    1.38    0.20
  -5   5  -7    1.54    0.23
   5   5   7    1.42    0.19
  -5   5  -8    0.09    0.17
   5   5   8   -0.04    0.16
   5   5   8    0.19    0.13
   5   5   9    0.36    0.19
  -5   5  -9    0.05    0.18
   5   5  10    0.06    0.20
   5   5  11   -0.11    0.22
  -5  -6  13    0.06    0.21
  -5   6  12    0.59    0.17
  -5  -6  12    0.64    0.21
  -5   6  11    0.23    0.15
  -5  -6  11    0.07    0.16
  -5  -6  11    0.06    0.19
  -5   6  10    1.14    0.18
  -5  -6  10    0.82    0.18
  -5  -6  10    0.73    0.20
  -5   6   9    0.80    0.16
  -5  -6   9    0.95    0.18
  -5  -6   9    0.67    0.19
   5   6  -8    3.25    0.30
  -5   6   8    2.80    0.26
  -5  -6   8    2.79    0.26
  -5  -6   8    3.05    0.24
  -5   6   7    2.79    0.25
   5   6  -7    3.29    0.30
  -5  -6   7    2.59    0.25
  -5  -6   7    2.96    0.23
  -5   6   6    8.27    0.40
   5   6  -6    8.04    0.43
  -5   6   6    8.39    0.40
  -5  -6   6    8.45    0.34
  -5  -6   6    8.47    0.38
  -5   6   5   42.35    1.34
   5   6  -5   40.93    1.29
  -5   6   5   41.08    1.26
  -5  -6   5   39.61    1.16
   5   6  -4   13.73    0.58
  -5   6   4   13.64    0.54
  -5   6   4   13.46    0.54
  -5  -6   4   13.14    0.46
  -5   6   3    3.13    0.29
  -5   6   3    3.49    0.26
   5   6  -3    3.28    0.30
  -5  -6   3    3.80    0.21
  -5   6   2    0.05    0.15
   5   6  -2    0.12    0.17
  -5   6   2    0.24    0.13
  -5  -6   2    0.07    0.08
  -5   6   1    0.17    0.16
   5   6  -1    0.22    0.19
  -5   6   1    0.03    0.12
  -5  -6   1    0.11    0.07
  -5   6   0    8.87    0.44
  -5   6   0    9.39    0.41
  -5   6  -1    1.49    0.22
  -5   6  -2    6.17    0.37
  -5   6  -3    9.77    0.48
  -5   6  -4   10.08    0.49
  -5   6  -5    9.66    0.50
  -5   6  -6    4.97    0.39
  -5   6  -7    0.72    0.22
  -5   6  -8    0.20    0.20
  -5   7  11   -0.01    0.17
  -5   7  10    0.33    0.17
  -5  -7  10    0.26    0.18
  -5   7   9    0.61    0.18
  -5  -7   9    0.76    0.20
  -5   7   8   -0.02    0.15
  -5  -7   8    0.15    0.16
   5   7  -7    9.28    0.51
  -5   7   7    9.37    0.45
  -5  -7   7    8.22    0.41
   5   7  -6    0.50    0.23
  -5   7   6    0.17    0.19
  -5   7   6    0.42    0.17
  -5  -7   6    0.63    0.16
   5   7  -5    4.03    0.35
  -5   7   5    3.86    0.33
  -5   7   5    3.62    0.29
  -5  -7   5    3.98    0.27
   5   7  -4    4.24    0.36
  -5   7   4    4.75    0.35
  -5   7   4    4.68    0.31
  -5  -7   4    4.31    0.26
  -5   7   3    2.00    0.21
  -5   7   3    1.90    0.24
   5   7  -3    1.52    0.26
  -5  -7   3    1.66    0.16
  -5   7   2    1.60    0.23
   5   7  -2    1.39    0.24
   5   7  -1    0.00    0.19
  -5   7   1    0.34    0.18
  -5   7   0    2.83    0.29
  -5   7  -1    0.57    0.20
  -5   7  -2    1.87    0.26
  -5   7  -3    0.13    0.19
  -5   7  -4    0.00    0.19
  -5   7  -5    0.65    0.22
  -5   7  -6    4.19    0.38
  -5   7  -7    0.94    0.26
   5   8  -6    4.72    0.42
  -5   8   5    2.41    0.30
   5   8  -5    2.57    0.33
   5   8  -4    2.74    0.34
  -5   8   4    2.36    0.30
   5   8  -3    0.16    0.23
  -5   8   3    0.40    0.22
  -5   8   2    3.26    0.33
   5   8  -2    2.73    0.33
  -5   8   1    1.61    0.27
   5   8  -1    1.87    0.30
  -5   8   0    2.58    0.31
  -5   8  -1    0.01    0.22
  -5   8  -2    1.39    0.27
  -5   8  -3    1.52    0.30
  -5   8  -4    0.78    0.27
  -5   8  -5    0.50    0.24
  -5   8  -6    0.34    0.23
   5   9  -5    0.25    0.27
   5   9  -4   -0.16    0.26
  -5   9   4    0.12    0.25
   5   9  -3    0.08    0.28
  -5   9   3    0.64    0.27
   5   9  -2    0.12    0.28
  -5   9   2    0.22    0.24
  -5   9   1   -0.01    0.24
  -5   9   0    0.40    0.26
  -5   9  -1    2.48    0.36
  -5   9  -2    0.60    0.27
  -5   9  -3    0.22    0.26
  -6   0  16   -0.17    0.24
  -6   0  15    0.23    0.23
  -6   0  14    5.51    0.44
  -6   0  13   -0.01    0.18
  -6   0  12    1.92    0.26
  -6   0  11    0.00    0.16
  -6   0  10    1.93    0.23
   6   0 -10    2.44    0.12
   6   0  -9    0.04    0.04
  -6   0   9    0.15    0.13
   6   0  -8    3.30    0.23
  -6   0   8    3.30    0.24
  -6   0   7   -0.14    0.10
   6   0  -7   -0.03    0.09
   6   0  -6   12.94    0.44
  -6   0   6   12.87    0.45
   6   0  -6   12.49    0.44
   6   0  -5   -0.10    0.08
   6   0  -5   -0.13    0.08
  -6   0   4  235.80    6.32
   6   0  -4  238.27    6.02
  -6   0   4  238.33    6.32
  -6   0   4  234.77    6.95
  -6   0   3    0.03    0.03
  -6   0   3    0.01    0.03
   6   0  -2   33.83    1.00
  -6   0   2   32.73    1.00
   6   0  -1    0.29    0.04
  -6   0   1    0.08    0.03
   6   0   0    8.10    0.29
  -6   0   0   10.02    0.30
   6   0   1   -0.03    0.02
  -6   0  -1   -0.07    0.03
   6   0   2    0.53    0.06
   6   0   3   -0.01    0.05
   6   0   4   53.08    1.60
   6   0   5    0.01    0.05
  -6   0  -6   -0.08    0.06
   6   0   6   -0.01    0.06
  -6   0  -7   -0.10    0.07
   6   0   7   -0.12    0.10
   6   0   7    0.00    0.07
  -6   0  -8    0.03    0.09
   6   0   8    0.03    0.08
   6   0   8   -0.27    0.12
   6   0   9   -0.11    0.08
  -6   0  -9    0.02    0.10
   6   0   9   -0.30    0.12
   6   0  10    0.90    0.19
   6   0  10    0.98    0.13
   6   0  11   -0.15    0.17
   6   0  11   -0.13    0.10
   6   0  11    0.12    0.16
   6   0  12    5.32    0.30
   6   0  12    4.98    0.39
   6   0  12    4.77    0.39
   6   0  13    0.39    0.23
  -6   1  16    0.80    0.29
  -6   1  16    0.67    0.10
  -6  -1  16    0.57    0.26
  -6   1  15    0.82    0.09
  -6   1  15    0.76    0.27
  -6  -1  15    0.79    0.26
  -6   1  14   -0.28    0.19
  -6   1  14    0.01    0.06
  -6  -1  14   -0.15    0.20
  -6  -1  14   -0.06    0.20
  -6   1  13    0.08    0.20
  -6   1  13    0.37    0.06
  -6  -1  13    0.02    0.19
  -6  -1  13    0.41    0.20
  -6   1  12    6.46    0.41
  -6  -1  12    6.56    0.41
  -6  -1  12    6.47    0.39
   6   1 -11    0.12    0.08
  -6   1  11    0.12    0.16
   6  -1 -11    0.02    0.05
  -6  -1  11    0.04    0.16
  -6  -1  11   -0.22    0.15
  -6   1  10    4.80    0.34
   6   1 -10    4.82    0.20
   6  -1 -10    4.87    0.16
  -6  -1  10    4.54    0.30
  -6  -1  10    4.47    0.30
  -6   1   9   21.18    0.72
   6   1  -9   21.45    0.62
  -6  -1   9   21.34    0.71
  -6  -1   9   21.26    0.71
   6   1  -8    0.31    0.06
   6   1  -8    0.31    0.12
  -6   1   8    0.09    0.13
   6  -1  -8    0.25    0.11
  -6  -1   8    0.19    0.12
  -6  -1   8    0.29    0.12
   6   1  -7   58.10    1.60
  -6   1   7   59.50    1.63
   6   1  -7   58.54    1.60
  -6  -1   7   61.30    1.61
  -6  -1   7   59.30    1.61
   6  -1  -7   57.64    1.60
   6   1  -6   25.05    0.72
   6   1  -6   24.55    0.69
   6   1  -6   23.49    0.72
   6  -1  -6   24.12    0.67
  -6  -1   6   25.49    0.67
  -6  -1   6   24.68    0.73
  -6  -1   6   25.24    0.73
  -6  -1   6   24.30    0.74
   6  -1  -6   24.03    0.74
   6  -1  -6   24.67    0.74
   6   1  -5    0.50    0.08
   6   1  -5    0.63    0.10
   6   1  -5    0.53    0.09
  -6  -1   5    0.49    0.05
   6  -1  -5    0.52    0.11
  -6  -1   5    0.51    0.06
  -6  -1   5    0.45    0.10
   6  -1  -5    0.53    0.05
  -6   1   4    3.38    0.11
  -6   1   4    3.12    0.12
   6   1  -4    3.12    0.17
  -6   1   4    3.28    0.12
   6   1  -4    3.09    0.18
  -6  -1   4    2.90    0.14
   6  -1  -4    3.19    0.12
  -6  -1   4    3.20    0.14
  -6   1   3   12.11    0.36
  -6   1   3   12.13    0.38
   6   1  -3   12.14    0.37
  -6   1   3   12.28    0.37
   6   1  -3   11.98    0.38
   6  -1  -3   12.33    0.36
  -6  -1   3   12.00    0.39
  -6   1   2    2.06    0.09
   6   1  -2    2.09    0.11
  -6   1   2    2.04    0.11
  -6  -1   2    2.07    0.10
   6  -1  -2    2.04    0.09
   6  -1  -2    2.04    0.10
   6   1  -1   67.73    1.98
  -6   1   1   67.04    1.82
   6  -1  -1   66.21    1.81
   6  -1  -1   66.58    1.97
  -6  -1   1   65.42    1.98
  -6   1   0    7.65    0.27
   6  -1   0    7.48    0.26
  -6  -1   0    7.73    0.26
  -6   1  -1   46.09    1.28
  -6  -1  -1   44.70    1.36
  -6   1  -2   29.49    0.87
   6   1   2   30.43    0.91
   6  -1   2   29.01    0.91
  -6  -1  -2   29.75    0.91
  -6   1  -3   19.57    0.60
   6   1   3   18.97    0.60
  -6  -1  -3   18.94    0.60
   6  -1   3   18.02    0.60
   6   1   4    1.20    0.12
  -6   1  -4    1.26    0.12
   6  -1   4    1.38    0.11
   6   1   5    4.37    0.21
  -6   1  -5    3.68    0.21
   6   1   5    4.27    0.19
   6  -1   5    4.09    0.19
   6   1   6    0.21    0.10
  -6   1  -6    0.34    0.10
   6   1   6    0.27    0.07
   6  -1   6    0.24    0.07
  -6   1  -7    1.68    0.17
   6   1   7    1.65    0.14
   6   1   7    1.46    0.17
   6  -1   7    1.55    0.15
   6   1   8    5.06    0.29
   6   1   8    5.36    0.25
  -6   1  -8    5.00    0.29
   6  -1   8    4.73    0.31
   6  -1   8    5.31    0.26
   6   1   9    0.77    0.12
   6   1   9    0.58    0.19
  -6   1  -9    0.51    0.13
   6   1   9    0.67    0.17
   6  -1   9    0.61    0.17
   6  -1   9    0.74    0.12
   6   1  10    0.51    0.12
   6   1  10    0.79    0.18
   6   1  10    0.79    0.21
   6  -1  10    0.29    0.17
   6  -1  10    0.43    0.11
   6   1  11   -0.01    0.11
   6   1  11    0.29    0.19
   6   1  11    0.22    0.16
   6  -1  11    0.18    0.17
   6  -1  11    0.23    0.11
   6   1  12    1.97    0.29
   6   1  12    1.63    0.18
   6   1  12    1.86    0.26
   6  -1  12    1.86    0.28
   6  -1  12    2.06    0.29
   6   1  13    0.50    0.24
   6   1  13    0.45    0.21
  -6   2  16    0.16    0.09
  -6  -2  16    0.37    0.25
  -6   2  15    0.93    0.29
  -6   2  15    0.96    0.10
  -6  -2  15    0.78    0.26
  -6   2  14    0.09    0.07
  -6   2  14   -0.04    0.22
  -6  -2  14   -0.05    0.19
  -6  -2  14   -0.47    0.18
  -6   2  13    0.25    0.22
  -6   2  13    0.49    0.07
  -6  -2  13    0.49    0.21
  -6  -2  13    0.60    0.21
  -6   2  12   -0.07    0.19
  -6   2  12    0.05    0.05
  -6  -2  12    0.05    0.18
  -6  -2  12   -0.01    0.18
  -6   2  11    0.91    0.08
  -6   2  11    0.62    0.21
  -6  -2  11    1.13    0.21
  -6  -2  11    0.60    0.18
   6   2 -10    4.72    0.24
  -6   2  10    4.82    0.17
  -6   2  10    5.10    0.34
  -6  -2  10    4.66    0.31
  -6  -2  10    4.93    0.30
  -6   2   9    0.96    0.07
   6   2  -9    1.02    0.12
  -6  -2   9    0.97    0.09
  -6  -2   9    0.98    0.16
  -6  -2   9    1.12    0.18
   6   2  -8    0.12    0.08
   6   2  -8    0.24    0.11
  -6   2   8    0.16    0.03
  -6  -2   8    0.03    0.12
   6  -2  -8    0.16    0.06
   6  -2  -8    0.19    0.12
  -6  -2   8    0.12    0.06
  -6  -2   8    0.13    0.05
  -6  -2   8    0.04    0.11
   6   2  -7   15.01    0.47
  -6   2   7   14.97    0.46
   6   2  -7   15.10    0.52
  -6  -2   7   14.94    0.50
   6  -2  -7   14.99    0.44
  -6  -2   7   15.16    0.45
   6  -2  -7   14.86    0.52
  -6  -2   7   14.66    0.49
  -6  -2   7   15.20    0.52
   6   2  -6   18.90    0.59
  -6   2   6   19.04    0.59
   6   2  -6   19.88    0.61
  -6  -2   6   20.19    0.57
  -6  -2   6   19.53    0.61
  -6  -2   6   19.12    0.59
   6  -2  -6   19.53    0.56
  -6  -2   6   19.13    0.62
   6   2  -5    7.23    0.29
  -6   2   5    7.22    0.26
   6   2  -5    7.28    0.28
  -6   2   5    7.62    0.24
   6  -2  -5    7.23    0.33
   6  -2  -5    7.58    0.25
  -6  -2   5    7.59    0.29
  -6  -2   5    7.61    0.28
  -6  -2   5    7.48    0.28
  -6   2   4   22.84    0.66
  -6   2   4   22.53    0.70
   6   2  -4   22.90    0.65
   6   2  -4   22.20    0.68
  -6  -2   4   23.52    0.65
  -6  -2   4   22.75    0.63
   6  -2  -4   22.41    0.66
  -6  -2   4   23.15    0.72
   6   2  -3    3.29    0.16
   6   2  -3    3.28    0.14
  -6   2   3    3.22    0.17
   6   2  -3    3.29    0.16
  -6   2   3    3.20    0.15
  -6  -2   3    3.51    0.17
  -6  -2   3    3.20    0.16
   6  -2  -3    3.21    0.15
  -6   2   2   53.10    1.48
   6   2  -2   51.74    1.36
   6   2  -2   52.15    1.37
  -6   2   2   53.97    1.60
   6   2  -2   53.63    1.60
  -6  -2   2   52.99    1.60
   6  -2  -2   55.04    1.58
  -6  -2   2   53.14    1.48
   6  -2  -2   52.93    1.47
  -6   2   1   13.23    0.44
   6   2  -1   13.86    0.38
   6   2  -1   14.01    0.46
  -6  -2   1   14.37    0.46
   6  -2  -1   13.94    0.44
  -6  -2   1   13.53    0.45
  -6   2   0   27.15    0.79
   6  -2   0   26.04    0.83
   6  -2   0   25.64    0.77
  -6  -2   0   26.28    0.81
  -6   2  -1   31.93    0.93
   6  -2   1   31.07    0.91
  -6  -2  -1   31.06    0.96
   6   2   2  133.95    3.94
  -6   2  -2  133.81    3.62
  -6  -2  -2  132.05    3.93
   6  -2   2  131.51    3.60
   6   2   3   44.92    1.18
   6   2   3   45.60    1.38
  -6   2  -3   45.44    1.31
  -6  -2  -3   44.90    1.37
   6  -2   3   45.31    1.29
   6   2   4    4.47    0.20
  -6   2  -4    3.99    0.23
   6   2   4    4.42    0.19
  -6   2  -5   -0.02    0.09
   6   2   5    0.01    0.06
   6   2   5    0.00    0.08
   6   2   6    0.15    0.07
   6   2   6    0.01    0.09
   6   2   6    0.03    0.12
  -6   2  -6   -0.13    0.09
   6   2   7    2.46    0.21
   6   2   7    2.56    0.17
   6   2   7    2.63    0.23
  -6   2  -7    2.44    0.22
  -6   2  -8    0.53    0.15
   6   2   8    0.62    0.17
   6   2   8    0.53    0.15
   6   2   8    0.49    0.10
   6   2   9    0.73    0.20
   6   2   9    0.94    0.17
   6   2   9    0.81    0.12
  -6   2  -9    0.74    0.16
   6  -2   9    0.64    0.19
   6   2  10    0.51    0.16
   6   2  10    0.32    0.11
   6   2  10    0.21    0.19
   6  -2  10    0.13    0.17
   6  -2  10    0.46    0.12
   6   2  11    0.25    0.11
   6   2  11    0.41    0.21
   6   2  11    0.65    0.18
   6  -2  11    0.24    0.18
   6   2  12    0.39    0.23
   6   2  13    0.45    0.23
  -6   3  15    0.61    0.11
  -6  -3  15    0.42    0.15
  -6  -3  15    0.70    0.25
  -6   3  14    0.34    0.09
  -6  -3  14    0.34    0.21
  -6  -3  14    0.55    0.14
  -6   3  13    0.85    0.10
  -6  -3  13    1.14    0.24
  -6  -3  13    0.93    0.22
  -6  -3  13    1.18    0.15
  -6   3  12    0.53    0.09
  -6  -3  12    0.55    0.20
  -6  -3  12    0.78    0.21
  -6  -3  12    0.69    0.12
  -6   3  11    1.78    0.13
  -6  -3  11    1.70    0.23
  -6  -3  11    1.94    0.23
  -6  -3  11    1.97    0.18
  -6   3  10    8.40    0.31
   6   3 -10    9.26    0.37
  -6  -3  10    8.23    0.34
  -6  -3  10    8.47    0.30
  -6  -3  10    8.69    0.42
  -6  -3  10    8.33    0.39
   6   3  -9   -0.03    0.11
  -6   3   9    0.02    0.06
  -6  -3   9    0.00    0.13
  -6  -3   9   -0.14    0.06
  -6  -3   9    0.01    0.13
  -6  -3   9   -0.15    0.09
  -6   3   8    3.51    0.17
   6   3  -8    3.65    0.23
  -6  -3   8    3.59    0.25
  -6  -3   8    3.51    0.19
  -6  -3   8    3.56    0.21
  -6  -3   8    3.38    0.24
   6   3  -7    0.33    0.11
  -6   3   7    0.27    0.07
  -6  -3   7    0.22    0.11
  -6  -3   7    0.14    0.04
   6  -3  -7    0.19    0.12
  -6  -3   7    0.19    0.08
  -6  -3   7    0.33    0.11
  -6   3   6    0.01    0.06
   6   3  -6    0.02    0.09
  -6  -3   6   -0.02    0.08
  -6  -3   6   -0.17    0.08
  -6  -3   6   -0.01    0.10
  -6  -3   6   -0.04    0.04
  -6   3   5    3.98    0.19
  -6   3   5    4.16    0.19
   6   3  -5    3.60    0.22
  -6  -3   5    3.82    0.21
  -6  -3   5    4.05    0.21
  -6  -3   5    4.10    0.21
  -6  -3   5    3.88    0.19
  -6   3   4    1.30    0.12
  -6   3   4    1.26    0.12
   6   3  -4    1.36    0.14
  -6  -3   4    1.25    0.13
   6  -3  -4    1.36    0.12
  -6  -3   4    1.18    0.11
  -6  -3   4    1.24    0.11
  -6  -3   4    0.98    0.11
  -6   3   3   22.95    0.74
  -6   3   3   23.46    0.70
   6   3  -3   22.93    0.74
   6   3  -3   22.73    0.71
  -6  -3   3   23.16    0.75
  -6  -3   3   23.16    0.64
  -6  -3   3   23.05    0.71
   6  -3  -3   22.96    0.69
  -6   3   2    7.17    0.28
  -6   3   2    7.13    0.29
   6   3  -2    7.08    0.28
  -6  -3   2    6.58    0.30
   6  -3  -2    6.88    0.28
  -6  -3   2    6.73    0.27
  -6   3   1   11.23    0.40
   6   3  -1   11.65    0.41
  -6  -3   1   11.30    0.41
  -6  -3   1   11.26    0.40
   6  -3  -1   11.38    0.40
   6   3   0    0.03    0.02
  -6   3   0   -0.04    0.09
   6  -3   0    0.02    0.07
  -6  -3   0   -0.09    0.09
  -6  -3   0    0.02    0.06
   6  -3   0   -0.03    0.07
   6   3   1    0.47    0.06
  -6   3  -1    0.56    0.11
   6   3   1    0.43    0.08
   6  -3   1    0.60    0.10
  -6  -3  -1    0.61    0.13
  -6  -3  -1    0.45    0.07
   6  -3   1    0.55    0.09
   6   3   2    0.13    0.07
  -6   3  -2    0.19    0.10
   6   3   2    0.02    0.07
  -6  -3  -2    0.06    0.05
   6  -3   2    0.11    0.08
  -6  -3  -2    0.04    0.11
   6  -3   2    0.13    0.08
   6   3   3   11.76    0.40
  -6   3  -3   12.26    0.46
   6   3   3   13.25    0.45
   6  -3   3   12.52    0.44
  -6   3  -4    1.86    0.18
   6   3   4    1.88    0.12
   6   3   4    2.03    0.16
   6   3   4    2.16    0.17
   6  -3   4    1.95    0.18
   6   3   5    4.78    0.26
   6   3   5    4.97    0.21
   6   3   5    4.76    0.24
  -6   3  -5    4.49    0.27
   6  -3   5    5.07    0.26
  -6   3  -6    4.38    0.29
   6   3   6    4.59    0.28
   6   3   6    4.51    0.23
   6   3   6    4.75    0.24
  -6   3  -7    1.07    0.17
   6   3   7    0.76    0.14
   6   3   7    0.84    0.12
   6   3   7    0.61    0.16
   6   3   8    0.57    0.18
   6   3   8    0.69    0.15
   6   3   8    0.86    0.13
  -6   3  -8    0.76    0.18
   6   3   9    2.30    0.22
   6   3   9    2.09    0.20
   6   3   9    2.58    0.26
  -6   3  -9    2.40    0.26
   6   3  10    1.33    0.23
   6   3  10    1.33    0.17
   6  -3  10    1.03    0.23
   6   3  11    3.45    0.35
   6   3  12    0.11    0.21
  -6   4  15    1.67    0.18
  -6  -4  15    1.82    0.31
  -6   4  14    0.10    0.11
  -6  -4  14    0.18    0.14
  -6  -4  14    0.18    0.22
  -6   4  13   -0.02    0.10
  -6  -4  13    0.00    0.13
  -6  -4  13    0.31    0.21
  -6  -4  13    0.24    0.20
  -6   4  12    0.03    0.10
  -6  -4  12    0.10    0.18
  -6  -4  12   -0.03    0.12
  -6  -4  12    0.07    0.18
  -6   4  11    3.04    0.21
  -6  -4  11    3.43    0.24
  -6  -4  11    3.70    0.28
  -6  -4  11    3.55    0.30
  -6   4  10    6.59    0.29
  -6  -4  10    6.74    0.38
  -6  -4  10    7.35    0.37
  -6  -4  10    6.62    0.33
  -6   4   9    0.36    0.10
   6   4  -9    0.35    0.15
  -6  -4   9    0.24    0.12
  -6  -4   9    0.40    0.15
  -6  -4   9    0.26    0.16
  -6   4   8    0.16    0.09
   6   4  -8    0.12    0.14
  -6  -4   8    0.08    0.12
  -6  -4   8    0.15    0.14
  -6  -4   8    0.00    0.08
  -6  -4   8    0.14    0.12
   6   4  -7    7.12    0.33
  -6   4   7    6.96    0.30
  -6  -4   7    6.59    0.32
  -6  -4   7    7.28    0.34
  -6  -4   7    6.82    0.30
  -6  -4   7    7.29    0.32
  -6   4   6    1.79    0.16
   6   4  -6    1.99    0.19
  -6   4   6    2.19    0.19
  -6  -4   6    2.47    0.20
  -6  -4   6    1.92    0.16
  -6  -4   6    2.02    0.18
  -6  -4   6    2.21    0.20
  -6   4   5    0.50    0.10
   6   4  -5    0.59    0.13
  -6   4   5    0.57    0.12
  -6  -4   5    0.45    0.11
  -6  -4   5    0.65    0.10
  -6  -4   5    0.53    0.11
  -6  -4   5    0.40    0.11
  -6   4   4    7.27    0.32
  -6   4   4    7.34    0.31
   6   4  -4    7.40    0.33
  -6  -4   4    7.73    0.33
  -6  -4   4    8.14    0.33
  -6  -4   4    7.91    0.29
  -6  -4   4    7.59    0.25
  -6   4   3    0.36    0.09
  -6   4   3    0.42    0.13
   6   4  -3    0.45    0.14
   6   4  -3    0.77    0.11
  -6  -4   3    0.56    0.09
  -6  -4   3    0.51    0.12
  -6  -4   3    0.52    0.10
  -6   4   2    2.39    0.20
   6   4  -2    2.83    0.22
  -6   4   2    2.75    0.18
   6   4  -2    3.02    0.19
  -6  -4   2    2.55    0.18
  -6  -4   2    2.63    0.14
  -6  -4   2    2.96    0.21
  -6   4   1    0.04    0.11
  -6   4   1    0.00    0.08
   6   4  -1    0.02    0.08
  -6  -4   1   -0.04    0.11
  -6  -4   1    0.13    0.08
  -6   4   0  144.60    3.91
  -6  -4   0  141.45    3.90
  -6  -4   0  140.69    4.23
  -6   4  -1   62.96    1.81
   6   4   1   63.02    1.93
  -6  -4  -1   62.11    1.90
  -6   4  -2    1.91    0.19
   6   4   2    1.90    0.18
   6  -4   2    2.09    0.19
   6   4   3    4.00    0.20
   6   4   3    4.19    0.25
  -6   4  -3    4.24    0.27
   6  -4   3    4.30    0.25
   6   4   4    2.88    0.20
  -6   4  -4    3.29    0.25
   6   4   4    3.06    0.22
   6  -4   4    2.99    0.23
   6   4   5    6.26    0.31
   6   4   5    6.00    0.30
  -6   4  -5    6.29    0.35
  -6   4  -6    2.84    0.26
   6   4   6    3.15    0.23
   6   4   6    2.83    0.23
  -6   4  -7    1.39    0.21
   6   4   7    1.33    0.20
   6   4   7    1.31    0.15
   6   4   8    2.73    0.27
   6   4   8    3.23    0.24
  -6   4  -8    3.11    0.29
   6   4   9    2.53    0.25
  -6   4  -9    2.74    0.29
   6   4   9    2.33    0.27
   6   4  10    3.36    0.33
   6   4  11    0.26    0.21
  -6   5  14    0.14    0.14
  -6  -5  14    0.25    0.22
  -6   5  13    2.25    0.23
  -6  -5  13    2.68    0.30
  -6   5  12   -0.04    0.12
  -6  -5  12    0.08    0.17
  -6  -5  12    0.37    0.20
  -6   5  11    0.18    0.12
  -6  -5  11   -0.06    0.17
  -6  -5  11    0.21    0.14
  -6  -5  11    0.22    0.16
  -6   5  10    5.22    0.29
  -6  -5  10    5.55    0.33
  -6  -5  10    5.28    0.32
  -6  -5  10    5.21    0.35
  -6   5   9    0.05    0.11
  -6  -5   9   -0.08    0.13
  -6  -5   9    0.15    0.14
  -6  -5   9    0.05    0.13
  -6   5   8   13.42    0.51
   6   5  -8   13.26    0.53
  -6  -5   8   13.62    0.49
  -6  -5   8   13.42    0.54
  -6  -5   8   12.91    0.52
  -6   5   7    1.28    0.16
   6   5  -7    1.35    0.21
  -6  -5   7    1.20    0.18
  -6  -5   7    1.53    0.19
  -6  -5   7    1.36    0.16
  -6   5   6    7.76    0.36
   6   5  -6    7.48    0.38
  -6   5   6    7.60    0.35
  -6  -5   6    8.06    0.38
  -6  -5   6    6.89    0.35
  -6  -5   6    7.08    0.33
  -6  -5   6    7.64    0.30
   6   5  -5   11.60    0.49
  -6   5   5   11.16    0.45
  -6   5   5   12.26    0.47
  -6  -5   5   11.56    0.38
  -6  -5   5   11.91    0.43
  -6  -5   5   11.82    0.47
  -6  -5   5   12.19    0.48
  -6   5   4    1.81    0.20
   6   5  -4    2.01    0.21
  -6   5   4    1.77    0.18
  -6  -5   4    1.92    0.17
  -6  -5   4    2.13    0.20
  -6  -5   4    2.00    0.12
  -6  -5   4    2.03    0.20
   6   5  -3    6.55    0.31
  -6   5   3    6.61    0.32
  -6   5   3    5.85    0.31
   6   5  -3    6.71    0.36
  -6  -5   3    6.12    0.33
  -6  -5   3    6.67    0.26
  -6  -5   3    6.72    0.32
  -6   5   2   25.84    0.86
   6   5  -2   25.38    0.85
  -6   5   2   25.32    0.83
   6   5  -2   24.76    0.83
  -6  -5   2   25.81    0.85
  -6  -5   2   25.07    0.84
  -6  -5   2   24.69    0.69
  -6   5   1    0.05    0.10
  -6   5   1    0.40    0.14
   6   5  -1    0.10    0.11
  -6  -5   1    0.26    0.11
  -6   5   0    0.26    0.14
  -6  -5   0    0.21    0.10
  -6   5  -1    0.30    0.15
   6   5   1    0.28    0.12
  -6   5  -2    4.65    0.31
   6   5   2    4.93    0.29
   6   5   3    1.53    0.18
  -6   5  -3    1.29    0.21
   6   5   4    0.30    0.13
  -6   5  -4    0.38    0.17
  -6   5  -5    0.36    0.18
   6   5   5    0.42    0.14
   6   5   6    2.91    0.25
   6   5   6    3.14    0.28
  -6   5  -6    2.62    0.28
   6   5   7    1.18    0.20
  -6   5  -7    1.42    0.23
  -6   5  -8    0.15    0.17
   6   5   8   -0.04    0.17
   6   5   9   -0.02    0.17
   6   5  10    0.94    0.25
  -6   6  12    1.69    0.21
  -6   6  11    0.64    0.16
  -6  -6  11    0.42    0.18
  -6  -6  11    0.40    0.19
  -6   6  10    0.17    0.15
  -6  -6  10    0.33    0.16
  -6  -6  10    0.64    0.20
  -6   6   9    0.75    0.17
  -6  -6   9    0.95    0.18
  -6  -6   9    0.97    0.20
   6   6  -8    0.12    0.19
  -6   6   8    0.18    0.14
  -6  -6   8    0.13    0.12
  -6  -6   8    0.30    0.15
   6   6  -7    1.26    0.24
  -6   6   7    1.24    0.18
  -6  -6   7    1.33    0.19
  -6  -6   7    1.42    0.16
  -6   6   6    0.41    0.18
   6   6  -6    0.28    0.19
  -6   6   6    0.76    0.16
  -6  -6   6    0.90    0.13
  -6  -6   6    0.53    0.15
  -6   6   5    1.16    0.21
  -6   6   5    1.21    0.18
   6   6  -5    0.80    0.22
  -6  -6   5    1.54    0.13
  -6  -6   5    1.39    0.17
  -6   6   4    0.33    0.14
   6   6  -4    0.62    0.22
  -6   6   4    0.29    0.18
  -6  -6   4    0.90    0.14
  -6   6   3   12.51    0.50
   6   6  -3   11.69    0.52
  -6   6   3   12.53    0.51
  -6  -6   3   11.96    0.41
   6   6  -2    1.37    0.23
  -6   6   2    1.28    0.18
  -6   6   2    1.33    0.20
  -6  -6   2    1.34    0.12
  -6   6   1    0.49    0.13
  -6   6   1    0.42    0.17
  -6  -6   1    0.37    0.07
  -6   6   0    6.01    0.35
  -6   6  -1    1.07    0.20
  -6   6  -2    2.85    0.29
  -6   6  -3    5.81    0.37
  -6   6  -4    4.31    0.34
  -6   6  -5    0.62    0.21
  -6   6  -6    2.39    0.29
  -6   6  -7    3.37    0.35
  -6   6  -8    0.17    0.20
  -6   7  11    0.15    0.17
  -6   7  10    2.19    0.24
  -6  -7  10    2.24    0.28
  -6   7   9    0.68    0.18
  -6  -7   9    0.97    0.21
  -6   7   8    4.09    0.30
  -6  -7   8    4.61    0.32
  -6   7   7    1.24    0.20
   6   7  -7    1.82    0.29
  -6  -7   7    1.63    0.21
  -6   7   6    5.34    0.34
   6   7  -6    5.15    0.41
  -6   7   6    5.56    0.36
  -6  -7   6    5.52    0.31
  -6   7   5    1.01    0.22
   6   7  -5    0.74    0.24
  -6   7   5    1.00    0.19
  -6  -7   5    0.95    0.16
  -6   7   4    2.16    0.23
  -6   7   4    1.97    0.25
   6   7  -4    1.73    0.27
  -6   7   3    0.24    0.15
   6   7  -3   -0.26    0.19
  -6   7   3    0.07    0.16
  -6   7   2    0.57    0.19
   6   7  -2    0.52    0.21
  -6   7   1    0.90    0.21
  -6   7   0    0.03    0.17
  -6   7  -1    0.31    0.19
  -6   7  -2    0.92    0.23
  -6   7  -3    0.70    0.22
  -6   7  -4    3.08    0.33
  -6   7  -5    6.15    0.44
  -6   7  -6    0.76    0.24
  -6   7  -7    2.90    0.35
   6   8  -6    6.96    0.51
  -6   8   6    7.14    0.44
  -6   8   5    3.04    0.33
   6   8  -5    3.13    0.37
   6   8  -4    0.54    0.26
  -6   8   4    0.14    0.21
   6   8  -3    6.80    0.46
  -6   8   3    6.63    0.45
  -6   8   2    3.22    0.34
   6   8  -2    3.32    0.35
  -6   8   1    0.50    0.23
  -6   8   0    3.30    0.35
  -6   8  -1   -0.23    0.21
  -6   8  -2    3.28    0.35
  -6   8  -3    1.69    0.31
  -6   8  -4    0.94    0.27
  -6   8  -5    1.54    0.29
  -6   8  -6    1.00    0.28
   6   9  -4    1.73    0.33
   6   9  -3    0.17    0.29
  -6   9   3   -0.09    0.24
  -6   9   2    0.49    0.25
  -6   9   1    2.29    0.34
  -6   9   0    0.24    0.26
  -6   9  -1    0.47    0.26
  -6   9  -2    0.38    0.27
  -7   0  16    0.21    0.26
  -7   0  15   -0.04    0.22
  -7   0  14    4.65    0.39
  -7   0  13   -0.27    0.17
  -7   0  12    1.23    0.23
  -7   0  11    0.00    0.16
  -7   0  10    0.57    0.18
  -7   0   9    0.02    0.14
  -7   0   8    0.04    0.12
   7   0  -8    0.26    0.12
   7   0  -7    0.08    0.10
  -7   0   7    0.01    0.11
   7   0  -6    8.46    0.34
   7   0  -6    8.62    0.34
   7   0  -5   -0.13    0.08
   7   0  -5    0.10    0.09
  -7   0   5   -0.01    0.03
   7   0  -4   -0.02    0.08
  -7   0   4    0.04    0.04
  -7   0   4    0.04    0.03
  -7   0   3    0.03    0.04
  -7   0   3    0.08    0.03
   7   0  -2   10.98    0.35
  -7   0   2   10.79    0.35
  -7   0   1   -0.03    0.03
   7   0  -1   -0.07    0.03
  -7   0   0   91.44    2.69
   7   0   0   89.82    2.69
   7   0   1   -0.02    0.01
  -7   0  -1    0.01    0.04
   7   0   2   42.54    1.29
   7   0   3   -0.02    0.05
   7   0   4    2.02    0.13
   7   0   5   -0.02    0.05
  -7   0  -6    0.56    0.10
   7   0   6    0.46    0.08
  -7   0  -7    0.01    0.08
   7   0   7   -0.03    0.08
   7   0   7   -0.24    0.10
  -7   0  -8    4.61    0.26
   7   0   8    4.57    0.23
   7   0   8    4.16    0.29
   7   0   9   -0.05    0.09
   7   0   9    0.01    0.13
  -7   0  -9   -0.07    0.09
   7   0  10    0.37    0.17
   7   0  10    0.18    0.11
   7   0  11   -0.10    0.16
   7   0  11    0.00    0.18
   7   0  12    0.37    0.22
   7   0  12    0.28    0.19
  -7   1  16    0.03    0.25
  -7   1  16    0.04    0.07
  -7  -1  16   -0.05    0.24
  -7   1  15    0.92    0.29
  -7   1  15    0.65    0.08
  -7  -1  15    0.71    0.26
  -7   1  14    1.16    0.10
  -7   1  14    0.53    0.25
  -7  -1  14    1.30    0.27
  -7  -1  14    1.10    0.25
  -7   1  13    0.01    0.19
  -7  -1  13   -0.16    0.17
  -7  -1  13   -0.08    0.17
  -7   1  12    1.44    0.25
  -7  -1  12    2.10    0.26
  -7  -1  12    1.62    0.24
  -7   1  11    5.23    0.35
  -7  -1  11    5.10    0.34
  -7  -1  11    4.96    0.33
  -7   1  10   -0.17    0.15
   7   1 -10    0.08    0.07
  -7  -1  10   -0.08    0.14
  -7  -1  10   -0.09    0.13
   7   1  -9    4.99    0.19
  -7   1   9    4.66    0.30
  -7  -1   9    4.60    0.29
  -7  -1   9    4.68    0.29
   7   1  -8    1.68    0.12
   7   1  -8    1.83    0.19
   7  -1  -8    1.60    0.18
  -7  -1   8    1.39    0.17
   7   1  -7    0.93    0.13
   7   1  -7    0.89    0.13
   7   1  -7    0.91    0.08
   7  -1  -7    0.92    0.14
  -7  -1   7    0.79    0.07
  -7  -1   7    0.73    0.13
   7   1  -6   16.85    0.50
   7   1  -6   17.07    0.54
   7   1  -6   16.49    0.54
  -7  -1   6   17.15    0.47
   7  -1  -6   16.88    0.47
   7  -1  -6   17.30    0.56
   7  -1  -6   17.10    0.56
  -7  -1   6   16.46    0.53
  -7  -1   6   16.75    0.52
  -7   1   5    1.16    0.07
   7   1  -5    1.04    0.12
   7   1  -5    1.20    0.12
  -7   1   5    1.27    0.06
  -7  -1   5    1.17    0.09
   7  -1  -5    1.22    0.07
   7  -1  -5    1.17    0.14
  -7  -1   5    1.23    0.09
  -7   1   4   83.73    2.19
   7   1  -4   81.20    2.11
   7   1  -4   82.47    2.11
  -7   1   4   82.27    2.39
  -7   1   4   83.29    2.40
   7  -1  -4   84.85    2.19
  -7  -1   4   82.83    2.41
  -7  -1   4   69.82    2.20
  -7   1   3    1.68    0.08
   7   1  -3    1.76    0.14
  -7   1   3    1.53    0.11
  -7  -1   3    1.53    0.10
   7  -1  -3    1.79    0.10
  -7   1   2   19.20    0.60
   7   1  -2   19.42    0.61
  -7   1   2   20.06    0.58
   7  -1  -2   19.42    0.57
   7  -1  -2   19.84    0.59
  -7  -1   2   19.27    0.60
   7   1  -1    5.40    0.21
  -7   1   1    4.73    0.20
  -7  -1   1    5.12    0.19
   7  -1  -1    5.44    0.19
  -7   1   0    0.77    0.09
   7   1   0    0.94    0.10
   7  -1   0    0.99    0.08
  -7  -1   0    0.91    0.09
  -7   1  -1    9.56    0.34
  -7  -1  -1    9.41    0.32
  -7   1  -2    7.62    0.29
   7   1   2    7.99    0.27
   7  -1   2    6.14    0.26
  -7  -1  -2    7.79    0.27
  -7   1  -3    1.62    0.14
   7   1   3    1.73    0.12
   7  -1   3    1.61    0.11
  -7  -1  -3    1.75    0.12
  -7   1  -4   11.21    0.41
   7   1   4   11.73    0.40
   7  -1   4   11.15    0.39
  -7   1  -5    0.27    0.09
   7   1   5    0.47    0.08
   7  -1   5    0.37    0.07
  -7   1  -6    0.82    0.13
   7   1   6    0.85    0.10
   7   1   6    0.83    0.13
   7  -1   6    1.00    0.10
  -7   1  -7    2.94    0.23
   7   1   7    3.33    0.24
   7   1   7    3.35    0.20
   7  -1   7    3.53    0.21
  -7   1  -8    0.16    0.12
   7   1   8    0.01    0.12
   7   1   8   -0.03    0.08
   7  -1   8    0.04    0.08
   7   1   9    0.03    0.10
   7   1   9   -0.03    0.14
  -7   1  -9    0.12    0.12
   7  -1   9    0.05    0.09
   7  -1   9    0.03    0.15
   7   1  10    2.00    0.24
   7   1  10    2.24    0.27
   7   1  10    2.07    0.18
   7  -1  10    1.88    0.18
   7  -1  10    1.90    0.25
   7   1  11    1.17    0.25
   7   1  11    1.16    0.22
   7  -1  11    1.05    0.23
   7   1  12    0.33    0.22
   7   1  12    0.34    0.19
  -7   2  16    0.81    0.10
  -7  -2  16    0.91    0.30
  -7   2  15    0.17    0.27
  -7   2  15    0.70    0.09
  -7  -2  15    1.28    0.27
  -7   2  14    0.50    0.07
  -7   2  14    0.27    0.24
  -7  -2  14    0.63    0.23
  -7  -2  14    0.06    0.21
  -7   2  13    0.02    0.05
  -7   2  13   -0.28    0.21
  -7  -2  13   -0.11    0.18
  -7  -2  13    0.11    0.18
  -7   2  12    3.63    0.15
  -7   2  12    3.78    0.35
  -7  -2  12    3.88    0.33
  -7  -2  12    3.91    0.32
  -7   2  11    0.04    0.04
  -7  -2  11   -0.10    0.15
  -7  -2  11   -0.01    0.16
  -7   2  10    0.00    0.03
   7   2 -10    0.01    0.09
  -7  -2  10   -0.05    0.07
  -7  -2  10   -0.21    0.12
  -7  -2  10   -0.20    0.13
   7   2  -9    1.19    0.12
  -7   2   9    1.21    0.07
  -7  -2   9    1.29    0.18
  -7  -2   9    1.22    0.19
  -7  -2   9    1.13    0.10
   7   2  -8    0.84    0.11
  -7   2   8    0.69    0.06
   7   2  -8    0.74    0.14
  -7  -2   8    0.72    0.15
  -7  -2   8    0.78    0.07
  -7  -2   8    0.70    0.09
   7  -2  -8    0.87    0.07
  -7  -2   8    0.60    0.14
  -7   2   7    3.82    0.15
   7   2  -7    3.96    0.24
   7   2  -7    4.26    0.20
  -7  -2   7    4.10    0.17
   7  -2  -7    4.34    0.16
   7  -2  -7    3.78    0.26
  -7  -2   7    4.57    0.25
  -7  -2   7    4.07    0.22
  -7  -2   7    3.95    0.18
   7   2  -6   10.84    0.40
   7   2  -6   10.91    0.37
  -7   2   6   10.87    0.35
  -7  -2   6   11.04    0.38
  -7  -2   6   11.29    0.36
   7  -2  -6   11.14    0.34
  -7  -2   6   10.62    0.39
  -7  -2   6   11.00    0.38
  -7   2   5   47.95    1.46
  -7   2   5   49.04    1.33
   7   2  -5   48.80    1.36
   7   2  -5   48.98    1.31
   7   2  -5   48.06    1.29
  -7  -2   5   49.31    1.30
   7  -2  -5   47.95    1.34
  -7  -2   5   48.44    1.47
  -7   2   4   19.28    0.56
  -7   2   4   18.81    0.59
   7   2  -4   18.30    0.53
   7   2  -4   18.18    0.55
  -7  -2   4   18.62    0.60
   7  -2  -4   18.78    0.55
   7   2  -3   23.43    0.64
   7   2  -3   23.39    0.66
  -7   2   3   23.55    0.69
  -7   2   3   23.77    0.74
   7  -2  -3   23.70    0.69
  -7  -2   3   24.07    0.74
  -7  -2   3   23.12    0.70
   7   2  -2   50.11    1.30
   7   2  -2   49.21    1.31
   7   2  -2   50.63    1.53
  -7   2   2   50.42    1.41
   7  -2  -2   50.53    1.41
  -7  -2   2   50.88    1.52
  -7  -2   2   51.56    1.43
  -7   2   1  273.65    7.28
   7   2  -1  268.31    8.00
  -7  -2   1  265.64    7.99
   7  -2  -1  276.31    7.27
   7  -2  -1  273.64    7.98
  -7  -2   1  273.07    7.29
  -7   2   0   10.04    0.37
  -7  -2   0   10.62    0.35
   7  -2   0   10.13    0.36
  -7   2  -1    2.41    0.17
   7  -2   1    2.30    0.15
  -7  -2  -1    2.50    0.13
  -7   2  -2   13.50    0.48
   7   2   2   14.47    0.48
  -7  -2  -2   14.00    0.47
   7  -2   2   14.27    0.47
  -7   2  -3   11.17    0.42
   7   2   3   11.55    0.40
  -7  -2  -3   11.35    0.39
   7   2   4    9.39    0.35
  -7   2  -4    8.95    0.37
   7   2   4    8.93    0.31
   7   2   5    1.69    0.14
  -7   2  -5    1.75    0.18
   7   2   5    1.45    0.14
   7   2   6    3.88    0.22
  -7   2  -6    3.13    0.23
   7   2   6    3.27    0.21
   7   2   7    0.59    0.10
   7   2   7    0.54    0.13
   7   2   7    0.59    0.15
  -7   2  -7    0.63    0.15
   7   2   8    0.07    0.12
   7   2   8    0.07    0.09
   7   2   8   -0.07    0.13
  -7   2  -8   -0.10    0.11
   7  -2   8   -0.06    0.08
  -7   2  -9    0.04    0.13
   7   2   9    0.04    0.16
   7   2   9    0.16    0.10
   7   2   9    0.03    0.13
   7  -2   9    0.20    0.11
   7  -2   9   -0.04    0.15
   7   2  10    0.07    0.14
   7   2  10    0.17    0.18
   7   2  10   -0.03    0.10
   7  -2  10   -0.03    0.15
   7   2  11    0.53    0.19
   7   2  11    1.11    0.23
   7  -2  11    0.73    0.21
   7   2  12    0.36    0.22
  -7   3  15    0.37    0.10
  -7  -3  15    0.42    0.23
  -7  -3  15    0.39    0.14
  -7   3  14    1.42    0.14
  -7  -3  14    1.77    0.28
  -7  -3  14    1.51    0.17
  -7   3  13    0.09    0.08
  -7  -3  13   -0.09    0.17
  -7  -3  13    0.04    0.11
  -7  -3  13    0.13    0.20
  -7   3  12    3.49    0.18
  -7  -3  12    3.70    0.32
  -7  -3  12    3.29    0.32
  -7  -3  12    3.84    0.23
  -7   3  11   11.48    0.39
  -7  -3  11   11.27    0.43
  -7  -3  11   11.04    0.48
  -7  -3  11   10.95    0.51
  -7   3  10    6.17    0.24
   7   3 -10    6.56    0.30
  -7  -3  10    5.67    0.35
  -7  -3  10    5.71    0.23
  -7  -3  10    6.11    0.28
  -7  -3  10    6.05    0.34
   7   3  -9   21.78    0.71
  -7   3   9   22.05    0.70
  -7  -3   9   23.16    0.76
  -7  -3   9   22.49    0.74
  -7  -3   9   21.98    0.72
  -7  -3   9   22.50    0.67
  -7   3   8   16.85    0.55
   7   3  -8   17.01    0.57
  -7  -3   8   17.44    0.54
  -7  -3   8   16.87    0.56
  -7  -3   8   16.71    0.58
  -7  -3   8   17.23    0.60
  -7   3   7    0.49    0.08
   7   3  -7    0.61    0.12
  -7  -3   7    0.68    0.14
  -7  -3   7    0.54    0.12
  -7  -3   7    0.40    0.07
  -7  -3   7    0.55    0.10
  -7   3   6   33.50    0.94
   7   3  -6   32.24    0.97
  -7   3   6   32.42    1.02
  -7  -3   6   32.51    0.95
  -7  -3   6   33.86    1.04
  -7  -3   6   33.41    0.93
  -7   3   5   15.04    0.51
  -7   3   5   15.82    0.49
   7   3  -5   15.20    0.52
   7   3  -5   15.53    0.49
  -7  -3   5   15.30    0.51
  -7  -3   5   15.27    0.49
  -7  -3   5   15.64    0.53
  -7  -3   5   15.50    0.47
   7   3  -4    0.40    0.11
   7   3  -4    0.24    0.08
  -7   3   4    0.18    0.09
  -7   3   4    0.26    0.08
  -7  -3   4    0.27    0.10
  -7  -3   4    0.40    0.09
  -7  -3   4    0.20    0.08
  -7   3   3   53.55    1.62
   7   3  -3   54.52    1.39
  -7   3   3   52.82    1.50
  -7  -3   3   53.20    1.63
  -7  -3   3   52.46    1.51
   7   3  -2    1.69    0.15
   7   3  -2    1.51    0.10
  -7   3   2    1.30    0.14
  -7  -3   2    1.41    0.14
  -7  -3   2    1.49    0.15
   7   3  -1    0.45    0.09
  -7   3   1    0.25    0.10
  -7  -3   1    0.39    0.11
  -7  -3   1    0.38    0.08
  -7   3   0   19.89    0.66
  -7  -3   0   20.85    0.66
  -7  -3   0   20.35    0.67
   7   3   1   58.81    1.54
  -7   3  -1   60.16    1.71
   7  -3   1   59.95    1.83
  -7  -3  -1   59.11    1.71
  -7  -3  -1   60.10    1.80
  -7   3  -2   36.84    1.10
   7   3   2   36.20    1.13
   7   3   2   36.12    0.97
   7  -3   2   35.70    1.15
  -7  -3  -2   35.22    1.11
  -7   3  -3    1.41    0.17
   7   3   3    1.65    0.15
   7   3   3    1.66    0.15
   7   3   3    1.55    0.09
   7   3   4    0.85    0.09
   7   3   4    0.86    0.13
   7   3   4    0.61    0.10
  -7   3  -4    1.08    0.16
   7   3   5   -0.10    0.08
   7   3   5    0.03    0.11
   7   3   5   -0.08    0.08
  -7   3  -5    0.01    0.11
   7   3   6    3.18    0.25
   7   3   6    3.67    0.21
   7   3   6    3.61    0.23
  -7   3  -6    3.49    0.26
   7   3   7    0.05    0.10
   7   3   7    0.25    0.15
   7   3   7    0.11    0.11
  -7   3  -7    0.02    0.13
   7   3   8    0.09    0.12
   7   3   8    0.06    0.10
   7   3   8   -0.11    0.14
  -7   3  -8   -0.09    0.13
  -7   3  -9    1.00    0.20
   7   3   9    0.92    0.21
   7   3   9    0.86    0.14
   7   3   9    1.07    0.18
   7   3  10    0.21    0.18
   7  -3  10    0.14    0.17
   7   3  11    0.54    0.22
   7   3  12    0.11    0.21
  -7   4  15   -0.02    0.12
  -7  -4  15    0.26    0.24
  -7   4  14    0.05    0.11
  -7  -4  14    0.30    0.21
  -7  -4  14    0.22    0.14
  -7   4  13    0.07    0.10
  -7  -4  13    0.25    0.20
  -7  -4  13    0.01    0.13
  -7  -4  13   -0.06    0.19
  -7   4  12    0.25    0.10
  -7  -4  12    0.52    0.14
  -7  -4  12    0.24    0.19
  -7  -4  12    0.40    0.18
  -7   4  11    0.01    0.10
  -7  -4  11    0.01    0.15
  -7  -4  11    0.26    0.13
  -7  -4  11    0.00    0.16
  -7   4  10    2.39    0.19
  -7  -4  10    1.97    0.24
  -7  -4  10    2.59    0.24
  -7  -4  10    2.58    0.23
  -7   4   9    1.78    0.17
   7   4  -9    2.29    0.21
  -7  -4   9    1.95    0.22
  -7  -4   9    2.06    0.20
  -7  -4   9    2.12    0.21
   7   4  -8   18.98    0.65
  -7   4   8   19.07    0.64
  -7  -4   8   18.22    0.64
  -7  -4   8   18.69    0.61
  -7  -4   8   19.30    0.67
  -7   4   7    4.15    0.22
   7   4  -7    4.00    0.28
  -7  -4   7    4.13    0.26
  -7  -4   7    4.32    0.24
  -7  -4   7    4.57    0.25
  -7  -4   7    4.07    0.26
  -7   4   6   12.46    0.45
   7   4  -6   11.85    0.47
  -7   4   6   12.40    0.43
  -7  -4   6   12.28    0.41
  -7  -4   6   12.79    0.48
  -7  -4   6   12.17    0.45
  -7  -4   6   12.74    0.46
  -7   4   5    2.04    0.18
  -7   4   5    2.19    0.17
   7   4  -5    2.06    0.20
  -7  -4   5    2.07    0.15
  -7  -4   5    1.89    0.16
  -7  -4   5    1.87    0.19
  -7  -4   5    2.34    0.19
  -7   4   4    4.33    0.24
  -7   4   4    4.54    0.23
   7   4  -4    4.48    0.28
  -7  -4   4    4.84    0.26
  -7  -4   4    4.49    0.25
  -7  -4   4    4.39    0.22
   7   4  -3    2.56    0.22
  -7   4   3    3.11    0.22
  -7   4   3    2.80    0.18
  -7  -4   3    2.86    0.20
  -7  -4   3    2.96    0.23
  -7  -4   3    2.92    0.16
   7   4  -2    6.84    0.30
  -7   4   2    6.38    0.29
  -7   4   2    6.52    0.30
  -7  -4   2    6.66    0.33
  -7  -4   2    7.04    0.30
  -7   4   1   34.18    1.04
   7   4  -1   34.70    1.10
  -7  -4   1   33.82    1.05
  -7  -4   1   33.63    1.07
  -7   4   0   20.33    0.68
  -7  -4   0   20.09    0.67
  -7  -4   0   20.30    0.69
  -7   4  -1   19.33    0.67
  -7  -4  -1   19.47    0.64
   7   4   2    0.02    0.09
   7   4   2    0.07    0.07
  -7   4  -2    0.11    0.12
   7  -4   2    0.11    0.10
  -7   4  -3   10.12    0.44
   7   4   3   10.47    0.42
   7   4   3   10.02    0.34
   7  -4   3    9.56    0.42
  -7   4  -4   -0.07    0.12
   7   4   4    0.21    0.11
   7   4   4    0.21    0.11
   7   4   5    2.33    0.21
   7   4   5    2.32    0.20
  -7   4  -5    2.46    0.24
   7   4   6    0.05    0.10
  -7   4  -6   -0.09    0.15
   7   4   6    0.09    0.14
   7   4   7    0.63    0.18
   7   4   7    0.56    0.13
  -7   4  -7    0.81    0.19
   7   4   8    0.94    0.15
  -7   4  -8    0.98    0.20
   7   4   8    1.39    0.21
   7   4   9    0.14    0.17
  -7   4  -9    0.38    0.19
   7   4  10    1.91    0.27
   7   4  11    0.03    0.21
  -7   5  14    2.08    0.21
  -7  -5  14    2.48    0.31
  -7   5  13    0.04    0.13
  -7  -5  13    0.10    0.18
  -7   5  12    0.12    0.12
  -7  -5  12    0.03    0.17
  -7  -5  12    0.12    0.19
  -7   5  11    0.39    0.13
  -7  -5  11    0.19    0.15
  -7  -5  11    0.33    0.18
  -7  -5  11    0.29    0.17
  -7   5  10    0.22    0.13
  -7  -5  10    0.34    0.16
  -7  -5  10    0.63    0.19
  -7  -5  10    0.47    0.15
  -7   5   9    0.14    0.12
  -7  -5   9    0.34    0.16
  -7  -5   9    0.21    0.14
  -7  -5   9    0.14    0.14
  -7   5   8   -0.01    0.11
   7   5  -8   -0.23    0.14
  -7  -5   8   -0.01    0.14
  -7  -5   8   -0.22    0.12
  -7  -5   8    0.07    0.12
  -7   5   7    5.45    0.29
  -7   5   7    5.25    0.29
   7   5  -7    4.95    0.34
  -7  -5   7    5.05    0.30
  -7  -5   7    5.07    0.30
  -7  -5   7    5.32    0.26
  -7   5   6    0.86    0.14
   7   5  -6    1.12    0.19
  -7   5   6    1.14    0.18
  -7  -5   6    1.13    0.13
  -7  -5   6    1.15    0.16
  -7  -5   6    1.26    0.17
  -7  -5   6    1.37    0.18
   7   5  -5    1.45    0.22
  -7   5   5    1.29    0.16
  -7   5   5    1.55    0.19
  -7  -5   5    1.55    0.16
  -7  -5   5    1.84    0.18
  -7  -5   5    1.79    0.14
  -7  -5   5    2.08    0.21
  -7   5   4    0.17    0.12
  -7   5   4    0.14    0.14
   7   5  -4    0.05    0.16
  -7  -5   4    0.41    0.14
  -7  -5   4    0.28    0.12
  -7  -5   4    0.40    0.11
  -7   5   3    5.82    0.32
  -7   5   3    5.65    0.29
   7   5  -3    5.36    0.33
  -7  -5   3    5.73    0.32
  -7  -5   3    5.79    0.24
  -7  -5   3    5.93    0.31
  -7   5   2    6.08    0.31
   7   5  -2    5.90    0.31
  -7   5   2    5.78    0.31
  -7  -5   2    6.31    0.34
  -7  -5   2    5.60    0.29
   7   5  -1    0.61    0.13
  -7   5   1    0.67    0.16
  -7  -5   1    0.53    0.11
  -7   5   0    3.06    0.25
  -7  -5   0    2.94    0.20
  -7   5  -1    0.58    0.16
   7   5   1    0.49    0.12
   7   5   2   20.92    0.75
  -7   5  -2   19.90    0.74
  -7   5  -3    2.89    0.27
   7   5   3    3.31    0.28
  -7   5  -4   -0.04    0.15
   7   5   4   -0.05    0.12
  -7   5  -5    2.51    0.27
   7   5   5    2.38    0.20
   7   5   6    1.39    0.19
  -7   5  -6    1.37    0.23
  -7   5  -7    1.11    0.22
   7   5   7    1.00    0.19
   7   5   8    0.09    0.17
  -7   5  -8   -0.01    0.17
  -7   6  12    0.33    0.16
  -7   6  11    0.19    0.15
  -7  -6  11    0.60    0.21
  -7   6  10    0.19    0.14
  -7  -6  10   -0.06    0.16
  -7   6   9    0.28    0.14
  -7  -6   9    0.45    0.16
  -7   6   8    0.78    0.16
  -7  -6   8    0.94    0.18
  -7  -6   8    1.30    0.16
  -7   6   7    0.47    0.15
  -7   6   7    0.78    0.18
   7   6  -7    0.75    0.22
  -7  -6   7    0.91    0.14
  -7  -6   7    0.77    0.17
  -7   6   6    0.02    0.16
  -7   6   6    0.19    0.13
   7   6  -6    0.11    0.18
  -7  -6   6    0.22    0.13
  -7   6   5   -0.01    0.14
   7   6  -5    0.00    0.19
  -7   6   5   -0.10    0.16
  -7  -6   5    0.27    0.13
  -7   6   4   11.45    0.50
   7   6  -4   10.79    0.53
  -7   6   4   11.71    0.49
  -7  -6   4   11.56    0.41
  -7   6   3    0.46    0.17
  -7   6   3    0.27    0.15
   7   6  -3    0.44    0.20
  -7  -6   3    0.22    0.11
  -7   6   2   11.99    0.52
  -7   6   2   12.66    0.52
  -7   6   1    1.40    0.21
  -7   6   0    5.61    0.35
  -7   6  -1    9.83    0.47
  -7   6  -2    0.98    0.21
  -7   6  -3    1.89    0.25
  -7   6  -4   -0.19    0.17
  -7   6  -5    1.04    0.24
  -7   6  -6   -0.09    0.20
  -7   6  -7    1.08    0.26
  -7   6  -8    1.23    0.26
  -7   7  11   -0.05    0.16
  -7   7  10   -0.03    0.15
  -7  -7  10    0.22    0.19
  -7   7   9    0.19    0.16
  -7  -7   9    0.13    0.16
  -7   7   8    1.78    0.22
  -7  -7   8    1.82    0.23
  -7   7   7    3.23    0.30
  -7   7   7    3.52    0.30
  -7  -7   7    3.17    0.28
   7   7  -6   -0.03    0.20
  -7   7   6   -0.03    0.16
  -7   7   6   -0.01    0.19
  -7  -7   6   -0.04    0.13
   7   7  -5    7.24    0.44
  -7   7   5    7.73    0.40
  -7   7   5    6.74    0.41
  -7   7   4    0.25    0.18
   7   7  -4   -0.18    0.20
  -7   7   4   -0.04    0.14
  -7   7   3    1.87    0.21
   7   7  -3    1.80    0.27
  -7   7   3    1.64    0.24
  -7   7   2    4.02    0.34
  -7   7   1    2.47    0.28
  -7   7   0    7.20    0.42
  -7   7  -1    0.50    0.20
  -7   7  -2    0.52    0.22
  -7   7  -3    0.07    0.19
  -7   7  -4    0.01    0.20
  -7   7  -5    8.19    0.51
  -7   7  -6    2.24    0.31
  -7   7  -7    1.38    0.29
  -7   8   6    0.02    0.21
   7   8  -5    8.27    0.52
  -7   8   5    7.56    0.47
   7   8  -4    2.91    0.36
  -7   8   4    2.71    0.31
  -7   8   3   12.80    0.60
   7   8  -3   13.01    0.63
  -7   8   2    7.68    0.48
  -7   8   1    2.96    0.33
  -7   8   0    0.13    0.22
  -7   8  -1    1.67    0.30
  -7   8  -2    3.11    0.35
  -7   8  -3    5.58    0.44
  -7   8  -4    2.29    0.34
  -7   8  -5    0.94    0.29
   7   9  -4    0.34    0.31
  -7   9   2    0.43    0.25
  -7   9   1    0.07    0.24
  -7   9   0    0.21    0.25
  -7   9  -1    0.29    0.25
  -8   0  16    0.35    0.29
  -8   0  15   -0.03    0.23
  -8   0  14    0.21    0.22
  -8   0  13    0.03    0.19
  -8   0  12    2.00    0.26
  -8   0  11    0.00    0.16
  -8   0  10    2.20    0.24
  -8   0   9    0.14    0.14
   8   0  -8    4.38    0.27
   8   0  -7    0.03    0.10
   8   0  -6   96.25    2.50
  -8   0   6   94.33    2.78
   8   0  -6   93.91    2.48
   8   0  -5   -0.10    0.09
  -8   0   5    0.01    0.04
  -8   0   5    0.03    0.04
  -8   0   5    0.00    0.05
  -8   0   4    8.80    0.27
  -8   0   4    8.59    0.28
  -8   0   3    0.02    0.04
  -8   0   3    0.08    0.05
  -8   0   2  802.16   23.94
   8   0  -2  823.26   23.93
  -8   0   1    0.04    0.04
   8   0  -1   -0.03    0.04
   8   0   0   42.66    1.26
  -8   0   0   41.03    1.27
  -8   0  -1    0.20    0.05
   8   0   2   36.74    1.13
   8   0   3    0.02    0.05
   8   0   4    2.21    0.14
   8   0   5   -0.04    0.06
  -8   0  -5    0.01    0.07
  -8   0  -6    0.08    0.09
   8   0   6    0.04    0.07
   8   0   7    0.03    0.08
  -8   0  -7   -0.14    0.08
  -8   0  -8    5.63    0.30
   8   0   8    5.83    0.29
   8   0   8    5.87    0.34
   8   0   9    0.22    0.15
   8   0   9   -0.10    0.09
  -8   0  -9    0.06    0.11
   8   0  10    1.56    0.22
   8   0  11   -0.04    0.17
   8   0  12    5.82    0.43
  -8   1  16   -0.13    0.28
  -8   1  16    0.29    0.07
  -8  -1  16    0.47    0.28
  -8   1  15   -0.16    0.23
  -8   1  15   -0.01    0.06
  -8  -1  15    0.13    0.23
  -8   1  14    5.98    0.45
  -8  -1  14    6.65    0.45
  -8   1  13    1.56    0.27
  -8  -1  13    2.12    0.28
  -8   1  12    0.20    0.20
  -8  -1  12   -0.26    0.16
  -8   1  11    0.52    0.19
  -8  -1  11    0.64    0.19
   8   1 -10    0.23    0.08
  -8  -1  10    0.03    0.15
   8   1  -9    0.00    0.07
  -8  -1   9    0.02    0.13
   8   1  -8    6.27    0.23
   8   1  -8    6.23    0.31
  -8  -1   8    6.18    0.21
  -8  -1   8    6.33    0.31
   8   1  -7    5.79    0.28
   8   1  -7    5.89    0.28
  -8  -1   7    5.43    0.27
   8  -1  -7    5.30    0.29
  -8  -1   7    5.53    0.20
   8   1  -6    0.84    0.12
   8   1  -6    0.91    0.12
  -8   1   6    0.81    0.05
  -8   1   6    0.76    0.06
  -8  -1   6    0.76    0.06
  -8  -1   6    0.69    0.07
   8   1  -5   16.72    0.52
  -8   1   5   16.19    0.47
  -8   1   5   16.71    0.50
   8   1  -5   15.77    0.51
  -8   1   5   16.38    0.51
   8  -1  -5   16.17    0.54
  -8  -1   5   16.42    0.52
  -8  -1   5   16.69    0.49
   8   1  -4  148.26    3.79
  -8   1   4  147.86    4.37
  -8   1   4  150.30    3.99
   8   1  -4  149.58    3.81
  -8  -1   4  148.44    4.39
  -8   1   3    9.47    0.32
  -8   1   3    9.60    0.31
  -8  -1   3    9.53    0.32
  -8   1   2   57.21    1.74
   8   1  -2   59.17    1.75
  -8   1   2   58.96    1.61
  -8  -1   2   57.83    1.74
   8   1  -1   55.17    1.64
  -8   1   1   53.98    1.52
  -8  -1   1   54.07    1.63
   8  -1  -1   54.84    1.63
  -8   1   0   23.03    0.70
   8   1   0   23.14    0.73
   8  -1   0   23.80    0.72
  -8  -1   0   22.99    0.72
  -8   1  -1    0.52    0.09
  -8  -1  -1    0.54    0.06
   8  -1   1    0.24    0.05
  -8   1  -2    3.93    0.21
   8   1   2    4.05    0.18
  -8  -1  -2    4.19    0.18
   8   1   3    5.13    0.22
  -8   1  -3    4.92    0.24
  -8  -1  -3    5.16    0.22
   8  -1   3    4.93    0.21
  -8   1  -4    4.82    0.24
   8   1   4    4.79    0.22
   8  -1   4    4.67    0.21
   8   1   5   15.41    0.52
  -8   1  -5   14.99    0.54
   8  -1   5   14.63    0.51
  -8   1  -6   13.21    0.51
   8   1   6   14.08    0.49
   8   1   6   13.32    0.48
   8  -1   6   13.77    0.48
  -8   1  -7    3.43    0.24
   8   1   7    3.13    0.23
   8   1   7    3.40    0.20
   8  -1   7    3.35    0.20
   8   1   8    0.56    0.15
  -8   1  -8    0.55    0.14
   8   1   8    0.46    0.11
   8  -1   8    0.58    0.11
  -8   1  -9   -0.04    0.11
   8   1   9    0.01    0.10
   8   1   9    0.20    0.14
  -8  -1  -9    0.13    0.11
   8  -1   9   -0.22    0.14
   8  -1   9    0.14    0.10
   8   1  10    0.32    0.18
   8   1  10    0.20    0.15
   8  -1  10    0.14    0.17
   8   1  11    0.33    0.16
   8   1  11    0.13    0.19
   8  -1  11    0.26    0.18
   8   1  12    1.07    0.27
  -8   2  16    0.28    0.08
  -8  -2  16    0.23    0.12
  -8  -2  16    0.28    0.26
  -8   2  15    0.22    0.07
  -8  -2  15    0.48    0.25
  -8  -2  15    0.18    0.11
  -8   2  14    0.79    0.08
  -8  -2  14    0.98    0.26
  -8  -2  14    1.11    0.26
  -8  -2  14    0.94    0.12
  -8   2  13    0.01    0.05
  -8  -2  13   -0.24    0.18
  -8  -2  13    0.04    0.09
  -8  -2  13   -0.08    0.18
  -8   2  12    1.48    0.09
  -8  -2  12    1.44    0.14
  -8  -2  12    1.43    0.24
  -8  -2  12    1.47    0.24
  -8   2  11    3.62    0.13
  -8  -2  11    3.61    0.29
  -8  -2  11    3.37    0.30
  -8  -2  11    3.31    0.19
   8   2 -10    0.42    0.11
  -8   2  10    0.33    0.04
  -8  -2  10    0.42    0.16
  -8  -2  10    0.46    0.17
  -8  -2  10    0.27    0.08
  -8   2   9    0.06    0.03
   8   2  -9    0.10    0.10
  -8  -2   9   -0.10    0.07
  -8  -2   9   -0.26    0.13
  -8  -2   9    0.03    0.14
   8   2  -8    1.48    0.13
  -8   2   8    1.44    0.08
   8   2  -8    1.48    0.17
  -8  -2   8    1.66    0.18
  -8  -2   8    1.44    0.13
  -8  -2   8    1.03    0.16
  -8  -2   8    1.45    0.10
   8   2  -7    0.15    0.09
   8   2  -7   -0.04    0.09
  -8   2   7   -0.02    0.05
  -8  -2   7   -0.06    0.07
  -8  -2   7   -0.01    0.10
   8  -2  -7    0.06    0.05
  -8  -2   7    0.00    0.06
  -8   2   6    0.59    0.07
   8   2  -6    1.04    0.11
   8   2  -6    0.93    0.13
   8   2  -6    0.77    0.11
  -8   2   6    0.84    0.07
   8  -2  -6    0.83    0.08
  -8  -2   6    0.77    0.09
  -8  -2   6    0.67    0.12
  -8  -2   6    0.71    0.09
  -8   2   5    3.97    0.17
  -8   2   5    3.85    0.17
   8   2  -5    3.81    0.19
   8   2  -5    3.87    0.21
   8  -2  -5    3.87    0.17
  -8  -2   5    3.85    0.18
   8   2  -4    0.69    0.09
  -8   2   4    0.58    0.09
  -8   2   4    0.60    0.07
   8   2  -4    0.67    0.10
  -8  -2   4    0.67    0.10
  -8  -2   4    0.73    0.08
   8  -2  -4    0.77    0.08
   8   2  -3   21.36    0.63
   8   2  -3   21.82    0.61
  -8   2   3   22.70    0.66
   8  -2  -3   22.07    0.65
  -8  -2   3   22.33    0.70
  -8  -2   3   22.33    0.68
  -8   2   2  156.94    4.21
   8   2  -2  152.16    3.93
   8   2  -2  158.47    4.61
  -8  -2   2  155.53    4.22
   8  -2  -2  155.46    4.20
  -8  -2   2  156.39    4.60
   8   2  -1   35.27    1.09
  -8   2   1   34.95    1.02
   8  -2  -1   34.58    1.01
   8  -2  -1   34.94    1.06
  -8  -2   1   34.97    1.07
   8   2   0    0.12    0.06
  -8   2   0    0.13    0.08
   8  -2   0    0.07    0.04
   8  -2   0    0.02    0.07
  -8  -2   0    0.08    0.05
  -8   2  -1    8.49    0.33
  -8  -2  -1    8.47    0.30
   8  -2   1    8.62    0.31
   8  -2   1    6.68    0.28
  -8   2  -2    8.21    0.34
   8   2   2    8.24    0.31
  -8  -2  -2    8.26    0.30
   8   2   3    0.61    0.09
  -8   2  -3    0.79    0.13
   8  -2   3    0.53    0.08
   8   2   4    1.09    0.11
  -8   2  -4    1.41    0.16
   8   2   4    1.41    0.12
   8  -2   4    1.32    0.13
   8   2   5    0.37    0.09
  -8   2  -5    0.38    0.12
   8   2   5    0.32    0.10
   8  -2   5    0.47    0.09
   8   2   6    0.10    0.10
   8   2   6    0.09    0.09
  -8   2  -6    0.21    0.12
   8  -2   6    0.20    0.09
   8   2   7    0.89    0.17
  -8   2  -7    0.50    0.15
   8   2   7    0.74    0.12
   8   2   7    0.93    0.14
   8  -2   7    0.45    0.11
   8   2   8    1.73    0.19
   8   2   8    1.49    0.15
  -8   2  -8    1.24    0.19
   8   2   8    1.18    0.20
   8  -2   8    1.34    0.15
   8   2   9    0.51    0.15
   8   2   9    0.04    0.16
   8   2   9    0.12    0.11
  -8   2  -9    0.10    0.13
   8   2  10    0.14    0.16
   8   2  10    0.18    0.17
   8  -2  10    0.25    0.18
   8   2  11    0.21    0.20
   8   2  12    0.17    0.21
  -8   3  15    1.26    0.12
  -8  -3  15    1.65    0.18
  -8  -3  15    1.35    0.28
  -8   3  14    0.89    0.11
  -8  -3  14    1.37    0.16
  -8  -3  14    1.10    0.26
  -8   3  13   -0.06    0.07
  -8  -3  13   -0.02    0.18
  -8  -3  13   -0.15    0.19
  -8  -3  13   -0.05    0.11
  -8   3  12    2.96    0.16
  -8  -3  12    3.59    0.30
  -8  -3  12    3.26    0.22
  -8  -3  12    3.08    0.31
  -8   3  11    0.21    0.08
  -8  -3  11   -0.08    0.15
  -8  -3  11    0.33    0.11
  -8  -3  11    0.20    0.16
  -8   3  10    6.84    0.27
  -8  -3  10    7.26    0.37
  -8  -3  10    6.91    0.31
  -8  -3  10    7.30    0.39
  -8  -3  10    7.24    0.25
   8   3  -9    2.53    0.22
  -8   3   9    2.28    0.15
  -8  -3   9    2.66    0.24
  -8  -3   9    2.67    0.23
  -8  -3   9    2.37    0.16
  -8  -3   9    2.45    0.20
   8   3  -8    8.63    0.35
  -8   3   8    8.14    0.31
  -8  -3   8    8.31    0.36
  -8  -3   8    8.74    0.32
  -8  -3   8    8.38    0.39
  -8  -3   8    8.22    0.35
  -8   3   7    2.15    0.15
   8   3  -7    2.17    0.18
   8   3  -7    1.96    0.18
  -8  -3   7    1.33    0.12
  -8  -3   7    2.16    0.20
  -8  -3   7    1.93    0.17
  -8  -3   7    1.84    0.17
  -8   3   6    9.09    0.32
   8   3  -6    9.22    0.36
  -8   3   6    8.99    0.33
   8   3  -6    9.25    0.36
  -8  -3   6    9.26    0.34
  -8  -3   6    8.77    0.36
  -8  -3   6    9.17    0.35
   8   3  -5   -0.04    0.08
   8   3  -5   -0.01    0.11
  -8   3   5    0.02    0.07
  -8   3   5   -0.12    0.08
  -8  -3   5   -0.12    0.08
  -8  -3   5   -0.06    0.08
   8   3  -4   24.79    0.71
  -8   3   4   25.05    0.80
  -8   3   4   26.02    0.76
  -8  -3   4   24.63    0.77
  -8  -3   4   25.56    0.81
   8   3  -3   13.16    0.40
  -8   3   3   12.81    0.45
  -8   3   3   12.79    0.45
  -8  -3   3   12.91    0.46
  -8  -3   3   12.89    0.45
   8   3  -2    1.11    0.09
   8   3  -2    1.36    0.12
  -8   3   2    1.08    0.13
  -8  -3   2    1.20    0.14
  -8  -3   2    1.01    0.10
  -8   3   1   10.18    0.39
   8   3  -1   10.39    0.39
   8   3  -1   10.31    0.29
  -8  -3   1   10.32    0.37
  -8  -3   1    9.65    0.40
   8   3   0    8.25    0.36
  -8   3   0    9.51    0.38
  -8  -3   0    9.59    0.39
  -8  -3   0   10.44    0.35
  -8   3  -1   21.48    0.71
  -8  -3  -1   21.38    0.72
  -8  -3  -1   21.64    0.69
   8   3   2    9.57    0.32
  -8   3  -2    8.60    0.39
   8   3   2    9.75    0.38
  -8  -3  -2    9.62    0.35
   8   3   3    0.12    0.09
   8   3   3    0.15    0.06
   8   3   3    0.20    0.09
  -8   3  -3    0.12    0.11
   8   3   4    7.63    0.26
   8   3   4    7.51    0.32
   8   3   4    7.38    0.32
  -8   3  -4    7.06    0.35
   8   3   5    2.68    0.17
   8   3   5    2.81    0.20
   8   3   5    2.58    0.22
  -8   3  -5    2.48    0.23
  -8   3  -6    6.55    0.37
   8   3   6    6.98    0.34
   8   3   6    7.11    0.32
   8   3   6    7.15    0.29
   8   3   7    0.34    0.16
   8   3   7    0.15    0.11
   8   3   7    0.23    0.11
  -8   3  -7    0.38    0.15
  -8   3  -8   -0.02    0.13
   8   3   8   -0.14    0.10
   8   3   8   -0.02    0.14
   8   3   8   -0.07    0.11
  -8   3  -9    0.03    0.16
   8   3   9    0.29    0.17
   8   3  10    0.12    0.19
   8   3  11    0.08    0.20
  -8   4  15    2.24    0.21
  -8  -4  15    2.24    0.32
  -8   4  14    0.20    0.11
  -8  -4  14    0.38    0.23
  -8  -4  14    0.25    0.15
  -8   4  13    0.99    0.13
  -8  -4  13    1.01    0.17
  -8  -4  13    1.29    0.26
  -8  -4  13    1.05    0.24
  -8   4  12   -0.09    0.10
  -8  -4  12   -0.09    0.12
  -8  -4  12   -0.10    0.17
  -8  -4  12    0.04    0.18
  -8   4  11   -0.03    0.10
  -8  -4  11    0.17    0.17
  -8  -4  11    0.04    0.12
  -8  -4  11    0.15    0.16
  -8   4  10    0.49    0.11
  -8  -4  10    1.08    0.15
  -8  -4  10    1.05    0.20
  -8  -4  10    0.65    0.17
  -8   4   9    0.00    0.09
   8   4  -9   -0.18    0.13
  -8  -4   9   -0.23    0.13
  -8  -4   9   -0.01    0.13
  -8  -4   9   -0.10    0.12
  -8   4   8    0.17    0.10
   8   4  -8    0.26    0.15
  -8  -4   8    0.21    0.05
  -8  -4   8   -0.20    0.12
  -8  -4   8   -0.09    0.14
  -8  -4   8    0.31    0.13
  -8   4   7    7.57    0.30
  -8   4   7    7.57    0.31
   8   4  -7    7.27    0.34
  -8  -4   7    6.93    0.33
  -8  -4   7    7.59    0.35
  -8  -4   7    7.68    0.32
  -8  -4   7    7.34    0.33
  -8   4   6    0.32    0.12
   8   4  -6    0.29    0.14
  -8   4   6    0.14    0.10
  -8  -4   6    0.41    0.13
  -8  -4   6    0.14    0.10
  -8  -4   6    0.13    0.12
  -8  -4   6    0.23    0.12
   8   4  -5    0.48    0.15
  -8   4   5    0.26    0.10
  -8   4   5    0.27    0.12
  -8  -4   5    0.46    0.11
  -8  -4   5    0.42    0.13
  -8  -4   5    0.30    0.12
   8   4  -4    0.11    0.14
  -8   4   4   -0.01    0.11
  -8   4   4    0.03    0.09
  -8  -4   4    0.04    0.11
  -8  -4   4    0.02    0.10
  -8   4   3    4.23    0.23
  -8   4   3    4.12    0.25
  -8  -4   3    4.14    0.25
  -8  -4   3    4.33    0.23
   8   4  -2    0.90    0.12
  -8   4   2    0.91    0.15
  -8  -4   2    0.81    0.11
  -8  -4   2    0.97    0.15
   8   4  -1    1.85    0.18
  -8   4   1    1.49    0.18
  -8  -4   1    1.54    0.15
  -8  -4   1    1.71    0.19
  -8   4   0   52.49    1.46
   8   4   0   41.57    1.53
  -8  -4   0   53.59    1.52
  -8   4  -1    0.16    0.13
   8   4   1    0.04    0.06
  -8  -4  -1    0.01    0.07
   8   4   2    0.87    0.13
   8   4   2    0.84    0.10
  -8   4  -2    0.67    0.16
   8   4   3   -0.09    0.09
   8   4   3   -0.10    0.10
  -8   4  -3   -0.06    0.13
   8   4   4   -0.10    0.10
   8   4   4    0.12    0.10
  -8   4  -4   -0.07    0.13
  -8   4  -5    2.63    0.26
   8   4   5    2.88    0.22
   8   4   5    2.59    0.23
   8   4   6    0.55    0.15
  -8   4  -6    0.73    0.18
   8   4   6    0.23    0.13
  -8   4  -7    0.52    0.18
   8   4   7    0.49    0.16
   8   4   8   -0.28    0.15
  -8   4  -8   -0.03    0.15
  -8   4  -9    0.34    0.18
   8   4   9    0.34    0.19
   8   4  10    0.21    0.20
  -8   5  14    0.54    0.15
  -8  -5  14    1.10    0.26
  -8   5  13   -0.12    0.12
  -8  -5  13    0.09    0.19
  -8   5  12    1.56    0.17
  -8  -5  12    1.56    0.26
  -8  -5  12    1.89    0.25
  -8   5  11    0.20    0.13
  -8  -5  11    0.26    0.17
  -8  -5  11    0.25    0.19
  -8  -5  11    0.20    0.15
  -8   5  10    3.69    0.25
  -8  -5  10    3.58    0.27
  -8  -5  10    3.34    0.30
  -8  -5  10    3.70    0.29
  -8   5   9    0.48    0.13
  -8  -5   9    0.86    0.19
  -8  -5   9    0.88    0.16
  -8  -5   9    0.96    0.17
   8   5  -8   -0.19    0.15
  -8   5   8    0.02    0.11
  -8  -5   8   -0.03    0.14
  -8  -5   8   -0.17    0.13
  -8  -5   8    0.11    0.12
  -8   5   7   -0.12    0.11
   8   5  -7   -0.03    0.17
  -8   5   7   -0.06    0.13
  -8  -5   7   -0.18    0.13
  -8  -5   7   -0.19    0.13
  -8  -5   7    0.08    0.11
   8   5  -6    0.91    0.19
  -8   5   6    0.94    0.16
  -8   5   6    0.62    0.14
  -8  -5   6    0.89    0.12
  -8  -5   6    0.86    0.16
  -8  -5   6    0.73    0.15
  -8   5   5    0.63    0.14
   8   5  -5    0.52    0.19
  -8   5   5    0.37    0.15
  -8  -5   5    0.82    0.14
  -8  -5   5    0.60    0.14
  -8  -5   5    0.73    0.17
  -8   5   4    4.24    0.28
   8   5  -4    4.08    0.32
  -8   5   4    4.23    0.25
  -8  -5   4    4.22    0.22
  -8  -5   4    4.65    0.29
  -8  -5   4    4.23    0.26
  -8   5   3    0.92    0.17
  -8   5   3    0.63    0.13
  -8  -5   3    1.21    0.18
  -8  -5   3    0.86    0.14
  -8   5   2   15.10    0.57
  -8  -5   2   15.19    0.55
  -8   5   1   14.48    0.56
  -8  -5   1   14.56    0.53
  -8   5   0    7.17    0.37
  -8   5  -1    6.74    0.37
  -8   5  -2    0.28    0.17
  -8   5  -3   11.39    0.52
  -8   5  -4    2.25    0.26
  -8   5  -5    0.23    0.17
   8   5   5    0.18    0.13
  -8   5  -6    4.81    0.35
   8   5   6    4.66    0.29
  -8   5  -7    5.57    0.40
  -8   5  -8    0.26    0.19
  -8   6  12   -0.05    0.15
  -8   6  11    0.65    0.16
  -8  -6  11    0.61    0.22
  -8   6  10    1.80    0.20
  -8  -6  10    1.95    0.25
  -8   6   9    0.70    0.16
  -8  -6   9    0.59    0.18
  -8   6   8    1.92    0.20
  -8  -6   8    2.34    0.23
  -8   6   7    1.57    0.19
   8   6  -7    1.69    0.26
  -8   6   7    1.97    0.21
  -8  -6   7    1.97    0.21
  -8   6   6    2.65    0.25
   8   6  -6    2.12    0.26
  -8   6   6    2.26    0.23
  -8  -6   6    2.25    0.21
  -8   6   5   13.94    0.54
   8   6  -5   13.24    0.57
  -8   6   5   12.77    0.53
  -8  -6   5   13.38    0.48
  -8   6   4   32.42    1.04
  -8   6   4   32.52    1.08
   8   6  -4   31.33    1.05
  -8  -6   4   32.16    0.91
  -8   6   3   31.39    1.05
  -8   6   3   30.35    1.01
  -8   6   2    9.64    0.45
  -8   6   1   15.08    0.61
  -8   6   0    4.23    0.33
  -8   6  -1    0.46    0.18
  -8   6  -2    0.21    0.17
  -8   6  -3    1.78    0.26
  -8   6  -4    1.13    0.23
  -8   6  -5    0.40    0.21
  -8   6  -6    1.51    0.28
  -8   6  -7    2.80    0.34
  -8   6  -8    0.50    0.23
  -8   7  11    0.45    0.18
  -8   7  10    0.17    0.16
  -8  -7  10   -0.06    0.18
  -8   7   9    0.26    0.16
  -8   7   8    0.11    0.15
  -8   7   7    1.98    0.24
  -8   7   7    1.99    0.23
   8   7  -6    8.01    0.48
  -8   7   6    8.54    0.45
  -8   7   6    8.41    0.42
  -8   7   5    4.08    0.34
  -8   7   5    4.67    0.33
   8   7  -5    4.42    0.38
   8   7  -4    9.43    0.50
  -8   7   4    9.11    0.47
  -8   7   4   10.11    0.47
  -8   7   3    0.08    0.17
  -8   7   2    0.41    0.19
  -8   7   1    2.48    0.29
  -8   7   0   -0.02    0.19
  -8   7  -1   -0.13    0.19
  -8   7  -2    0.06    0.19
  -8   7  -3    0.11    0.20
  -8   7  -4    0.41    0.23
  -8   7  -5    0.77    0.26
  -8   7  -6    2.43    0.34
  -8   7  -7    2.66    0.35
  -8   8   7   -0.24    0.19
  -8   8   6   -0.05    0.21
   8   8  -5   -0.02    0.27
  -8   8   5   -0.01    0.21
   8   8  -4    3.46    0.38
  -8   8   4    2.91    0.32
  -8   8   3    0.38    0.22
  -8   8   2    0.50    0.22
  -8   8   1    0.86    0.24
  -8   8   0    0.35    0.21
  -8   8  -1    0.83    0.26
  -8   8  -2    1.46    0.29
  -8   8  -3    0.58    0.25
  -8   8  -4    0.10    0.23
  -9   0  16    0.92    0.30
  -9   0  15    0.24    0.24
  -9   0  14    3.50    0.37
  -9   0  13   -0.10    0.19
  -9   0  12   14.91    0.62
  -9   0  11    0.11    0.17
   9   0  -7   -0.11    0.10
  -9   0   7    0.02    0.04
  -9   0   6   11.54    0.36
   9   0  -6   11.83    0.43
   9   0  -6   11.08    0.42
  -9   0   5    0.04    0.06
  -9   0   5    0.05    0.04
  -9   0   5   -0.01    0.04
   9   0  -5   -0.05    0.09
  -9   0   4  151.70    4.06
  -9   0   4  151.45    4.46
  -9   0   3    0.04    0.06
  -9   0   3    0.02    0.04
  -9   0   2  113.56    3.37
  -9   0   2  114.32    3.09
  -9   0   1   -0.01    0.04
   9   0  -1    0.04    0.05
  -9   0   0  176.50    5.28
   9   0   0  181.72    5.28
  -9   0  -1    0.08    0.05
   9   0   1    0.00    0.04
   9   0   3   -0.04    0.06
  -9   0  -4    4.63    0.24
   9   0   4    4.91    0.23
  -9   0  -5    0.04    0.08
   9   0   5   -0.01    0.07
  -9   0  -6    5.19    0.28
   9   0   6    5.69    0.27
   9   0   7   -0.03    0.09
  -9   0  -7    0.11    0.11
  -9   0  -8    2.42    0.22
   9   0   8    2.14    0.23
   9   0   8    2.32    0.20
  -9   0  -9    0.07    0.12
   9   0   9   -0.29    0.13
   9   0  10    0.70    0.19
   9   0  11    0.09    0.17
  -9   1  16    2.27    0.13
  -9  -1  16    3.18    0.38
  -9   1  15    0.19    0.06
  -9  -1  15   -0.05    0.23
  -9  -1  14    2.75    0.33
  -9  -1  13    4.32    0.36
  -9  -1  12    2.22    0.28
  -9  -1  11    8.81    0.45
  -9  -1  10    4.56    0.18
  -9  -1  10    4.82    0.33
  -9  -1   9    4.90    0.19
  -9  -1   9    5.14    0.31
   9   1  -8    1.44    0.18
  -9  -1   8    1.51    0.10
  -9   1   7    2.99    0.12
  -9   1   7    3.12    0.11
   9   1  -7    2.82    0.23
   9   1  -7    3.25    0.23
  -9  -1   7    3.25    0.10
   9  -1  -7    3.19    0.25
  -9  -1   7    3.20    0.15
   9   1  -6    3.26    0.20
   9   1  -6    2.88    0.21
  -9   1   6    3.10    0.12
  -9   1   6    2.98    0.11
  -9  -1   6    2.91    0.14
  -9  -1   6    2.93    0.14
   9   1  -5    1.45    0.14
  -9   1   5    1.44    0.10
  -9   1   5    1.51    0.08
   9   1  -5    1.85    0.16
  -9  -1   5    1.33    0.11
  -9  -1   5    1.37    0.12
   9   1  -4    3.55    0.20
  -9   1   4    2.94    0.13
  -9   1   4    3.19    0.15
  -9  -1   4    2.96    0.15
  -9   1   3   27.92    0.79
  -9   1   3   27.26    0.83
  -9  -1   3   26.55    0.83
  -9   1   2    0.20    0.07
  -9   1   2    0.15    0.05
  -9  -1   2    0.21    0.05
  -9   1   1   18.25    0.59
   9   1  -1   19.68    0.61
  -9  -1   1   18.56    0.60
   9  -1  -1   19.48    0.60
   9   1   0   16.97    0.56
  -9   1   0   16.52    0.55
   9  -1   0   16.76    0.55
  -9  -1   0   17.98    0.56
  -9   1  -1   12.81    0.44
  -9  -1  -1   12.94    0.42
   9  -1   1   11.19    0.41
  -9   1  -2    6.82    0.29
  -9  -1  -2    6.93    0.27
  -9   1  -3   24.77    0.79
   9   1   3   25.10    0.80
   9  -1   3   25.00    0.79
  -9  -1  -3   24.73    0.80
  -9   1  -4    0.42    0.11
   9   1   4    0.39    0.08
   9  -1   4    0.35    0.08
   9   1   5    4.51    0.23
  -9   1  -5    4.30    0.25
   9  -1   5    4.70    0.24
   9   1   6    0.84    0.12
  -9   1  -6    0.69    0.14
   9  -1   6    0.65    0.10
  -9   1  -7    0.00    0.11
   9   1   7    0.05    0.12
   9   1   7    0.05    0.09
   9  -1   7    0.14    0.10
  -9   1  -8    8.09    0.40
   9   1   8    8.70    0.40
   9   1   9    0.78    0.17
  -9   1  -9    0.73    0.17
  -9  -1  -9    0.66    0.15
   9  -1   9    0.85    0.20
   9   1  10    0.18    0.15
   9   1  10    0.00    0.15
   9  -1  10   -0.04    0.16
   9   1  11    0.26    0.17
   9   1  11    0.02    0.19
  -9   2  16    0.09    0.07
  -9  -2  16    0.31    0.25
  -9  -2  16    0.21    0.12
  -9   2  15    0.14    0.06
  -9  -2  15    0.10    0.22
  -9  -2  15    0.20    0.11
  -9   2  14    5.23    0.20
  -9  -2  14    5.45    0.26
  -9  -2  14    5.38    0.40
  -9   2  13    0.59    0.06
  -9  -2  13    0.55    0.11
  -9  -2  13    0.77    0.22
  -9   2  12    2.50    0.11
  -9  -2  12    2.77    0.28
  -9  -2  12    2.74    0.17
  -9   2  11   -0.04    0.03
  -9  -2  11    0.01    0.15
  -9  -2  11   -0.12    0.08
   9   2 -10    2.50    0.19
  -9  -2  10    2.52    0.17
  -9  -2  10    2.61    0.25
   9   2  -9    0.05    0.10
  -9   2   9   -0.03    0.04
  -9  -2   9   -0.21    0.08
  -9  -2   9   -0.02    0.14
   9   2  -8   21.49    0.64
  -9   2   8   20.61    0.64
  -9  -2   8   20.77    0.60
  -9  -2   8   20.32    0.67
  -9  -2   8   21.40    0.68
   9   2  -7    5.64    0.27
   9   2  -7    6.13    0.29
  -9   2   7    6.10    0.22
  -9  -2   7    5.75    0.25
  -9  -2   7    5.68    0.23
   9   2  -6    2.04    0.17
   9   2  -6    1.91    0.17
  -9   2   6    1.98    0.12
  -9   2   6    2.14    0.12
  -9  -2   6    2.03    0.14
  -9  -2   6    1.72    0.15
  -9   2   5    1.63    0.13
   9   2  -5    1.27    0.13
   9   2  -5    1.66    0.13
  -9   2   5    1.40    0.11
  -9  -2   5    1.58    0.13
   9   2  -4   19.43    0.58
   9   2  -4   19.66    0.57
  -9   2   4   19.20    0.59
  -9  -2   4   20.15    0.63
  -9  -2   4   19.17    0.61
   9   2  -3   38.05    1.03
   9   2  -3   38.26    1.04
  -9   2   3   38.00    1.10
  -9  -2   3   38.54    1.17
  -9  -2   3   39.11    1.12
   9   2  -2   23.46    0.74
  -9   2   2   23.31    0.71
  -9  -2   2   22.65    0.73
  -9  -2   2   23.01    0.72
  -9   2   1    3.21    0.19
   9   2  -1    3.39    0.19
  -9  -2   1    3.31    0.16
   9  -2  -1    3.16    0.15
   9   2   0    2.18    0.15
  -9   2   0    2.14    0.18
  -9  -2   0    2.06    0.13
   9  -2   0    2.13    0.13
  -9   2  -1    2.72    0.20
  -9  -2  -1    3.03    0.16
   9  -2   1    2.95    0.15
  -9   2  -2   14.31    0.50
   9   2   2   12.60    0.47
  -9  -2  -2   14.37    0.47
  -9   2  -3   12.62    0.46
   9   2   3   12.79    0.44
   9  -2   3   10.47    0.41
   9   2   4    1.61    0.16
  -9   2  -4    1.41    0.17
   9  -2   4    1.58    0.16
   9   2   5    0.22    0.09
  -9   2  -5    0.30    0.13
   9   2   5    0.34    0.10
   9  -2   5    0.29    0.09
   9   2   6    1.37    0.14
   9   2   6    1.48    0.16
  -9   2  -6    1.62    0.19
   9  -2   6    1.21    0.13
   9   2   7   11.43    0.44
  -9   2  -7   10.79    0.48
   9   2   7   11.73    0.46
   9   2   8    1.56    0.22
  -9   2  -8    1.60    0.21
   9   2   8    1.68    0.19
   9   2   9    3.54    0.27
  -9   2  -9    3.38    0.29
   9   2   9    3.53    0.30
   9   2  10   -0.11    0.16
   9  -2  10    0.26    0.17
   9   2  11    3.66    0.37
  -9   3  15    0.18    0.09
  -9  -3  15    0.10    0.14
  -9  -3  15    0.11    0.23
  -9   3  14    0.16    0.08
  -9  -3  14    0.25    0.21
  -9  -3  14   -0.03    0.12
  -9   3  13    0.09    0.08
  -9  -3  13    0.16    0.19
  -9  -3  13   -0.18    0.17
  -9  -3  13    0.08    0.12
  -9   3  12    3.47    0.18
  -9  -3  12    4.04    0.32
  -9  -3  12    3.02    0.31
  -9  -3  12    3.60    0.23
  -9   3  11   -0.10    0.07
  -9  -3  11    0.17    0.17
  -9  -3  11    0.00    0.10
  -9  -3  11   -0.05    0.16
  -9   3  10    0.20    0.08
  -9  -3  10    0.12    0.11
  -9  -3  10    0.28    0.16
  -9  -3  10    0.21    0.06
  -9  -3  10    0.10    0.16
   9   3  -9    0.10    0.13
  -9   3   9    0.14    0.08
  -9  -3   9    0.06    0.14
  -9  -3   9    0.31    0.15
  -9  -3   9   -0.12    0.10
  -9  -3   9   -0.01    0.08
   9   3  -8    2.34    0.22
  -9   3   8    2.89    0.17
  -9  -3   8    2.34    0.19
  -9  -3   8    2.99    0.25
  -9  -3   8    2.59    0.22
  -9  -3   8    2.38    0.20
  -9   3   7   13.25    0.46
  -9   3   7   13.66    0.41
   9   3  -7   13.96    0.49
   9   3  -7   13.47    0.49
  -9  -3   7   13.66    0.46
  -9  -3   7   13.12    0.49
  -9   3   6    0.16    0.09
  -9   3   6    0.20    0.08
   9   3  -6    0.15    0.10
  -9  -3   6    0.13    0.06
  -9  -3   6    0.11    0.09
  -9   3   5   24.02    0.72
   9   3  -5   23.83    0.70
  -9   3   5   24.13    0.77
  -9  -3   5   23.85    0.74
  -9  -3   5   23.46    0.78
   9   3  -4    2.25    0.15
  -9   3   4    2.41    0.16
  -9   3   4    1.99    0.17
  -9  -3   4    2.16    0.19
  -9  -3   4    1.94    0.15
  -9   3   3   13.53    0.47
   9   3  -3   13.42    0.41
  -9  -3   3   13.75    0.49
  -9  -3   3   13.55    0.47
   9   3  -2    0.27    0.04
   9   3  -2    0.58    0.10
   9   3  -2    0.23    0.06
  -9   3   2    0.25    0.10
  -9  -3   2    0.27    0.07
  -9  -3   2    0.36    0.12
   9   3  -1    6.91    0.31
   9   3  -1    7.19    0.22
  -9   3   1    6.25    0.30
  -9  -3   1    7.13    0.28
  -9  -3   1    6.93    0.33
   9   3   0    1.04    0.07
   9   3   0    1.06    0.12
  -9   3   0    1.10    0.15
  -9  -3   0    0.80    0.17
  -9  -3   0    0.86    0.09
  -9   3  -1    9.00    0.38
  -9  -3  -1    9.07    0.34
   9   3   2   12.23    0.47
   9   3   2   12.91    0.35
  -9   3  -2   12.37    0.49
  -9  -3  -2   12.86    0.45
   9   3   3    9.89    0.40
  -9   3  -3   10.18    0.43
   9   3   3   10.12    0.31
   9   3   4    0.49    0.11
   9   3   4    0.52    0.13
  -9   3  -4    0.65    0.15
   9   3   4    0.72    0.09
   9   3   5    0.24    0.13
  -9   3  -5    0.06    0.13
   9   3   5    0.24    0.11
   9   3   5    0.19    0.09
   9   3   6    0.16    0.13
   9   3   6    0.23    0.10
  -9   3  -6    0.03    0.14
   9   3   6   -0.08    0.10
  -9   3  -7   -0.18    0.13
   9   3   7    0.21    0.15
   9   3   7    0.10    0.11
   9   3   8    2.28    0.26
  -9   3  -8    2.50    0.27
  -9   3  -9    1.84    0.25
   9   3   9    1.54    0.24
   9   3  10    2.50    0.30
   9   3  11    0.41    0.21
  -9   4  15    0.03    0.12
  -9  -4  15    0.17    0.24
  -9  -4  15    0.02    0.15
  -9   4  14    3.40    0.22
  -9  -4  14    3.05    0.28
  -9  -4  14    3.69    0.36
  -9   4  13    0.74    0.13
  -9  -4  13    0.70    0.24
  -9  -4  13    1.02    0.24
  -9  -4  13    0.85    0.17
  -9   4  12    2.61    0.19
  -9  -4  12    3.13    0.32
  -9  -4  12    2.39    0.24
  -9  -4  12    2.51    0.28
  -9   4  11    0.77    0.12
  -9  -4  11    1.01    0.15
  -9  -4  11    1.07    0.20
  -9  -4  11    0.92    0.21
  -9   4  10    0.02    0.10
  -9  -4  10    0.00    0.12
  -9  -4  10   -0.04    0.15
  -9  -4  10    0.06    0.15
  -9   4   9    7.29    0.32
  -9  -4   9    7.60    0.36
  -9  -4   9    7.81    0.36
  -9  -4   9    7.93    0.40
  -9   4   8    0.09    0.10
   9   4  -8   -0.25    0.14
  -9  -4   8   -0.01    0.13
  -9  -4   8   -0.04    0.14
  -9  -4   8   -0.01    0.12
  -9   4   7    0.70    0.13
   9   4  -7    0.89    0.18
  -9   4   7    0.69    0.12
  -9  -4   7    1.06    0.17
  -9  -4   7    0.75    0.15
  -9  -4   7    0.62    0.14
  -9  -4   7    0.78    0.14
  -9   4   6   28.77    0.93
   9   4  -6   28.95    0.91
  -9   4   6   29.43    0.87
  -9  -4   6   28.38    0.90
  -9  -4   6   27.85    0.94
  -9   4   5   67.66    1.91
  -9   4   5   67.48    2.07
  -9  -4   5   68.07    2.08
  -9  -4   5   67.81    1.93
  -9   4   4   47.27    1.47
  -9   4   4   46.25    1.37
  -9  -4   4   47.91    1.40
  -9  -4   4   47.90    1.48
  -9   4   3    9.24    0.38
  -9  -4   3    9.75    0.38
  -9  -4   3    9.74    0.42
   9   4  -2    2.34    0.21
  -9   4   2    1.81    0.19
  -9  -4   2    1.87    0.20
  -9  -4   2    1.82    0.16
   9   4  -1    0.27    0.10
  -9   4   1    0.14    0.12
  -9  -4   1    0.17    0.08
  -9  -4   1    0.28    0.14
   9   4   0    1.67    0.16
  -9   4   0    1.63    0.20
  -9  -4   0    1.30    0.12
   9   4   1    0.06    0.03
  -9   4  -1    0.12    0.13
   9   4   1    0.22    0.05
  -9  -4  -1    0.01    0.08
   9   4   2    8.31    0.28
  -9   4  -2    8.40    0.40
   9   4   2    8.28    0.38
   9   4   3    1.35    0.13
   9   4   3    0.93    0.15
  -9   4  -3    0.94    0.19
  -9   4  -4    0.58    0.17
   9   4   4    0.67    0.13
   9   4   5    0.33    0.13
  -9   4  -5    0.34    0.16
   9   4   6    0.38    0.15
  -9   4  -6    0.17    0.17
   9   4   7    1.81    0.22
  -9   4  -7    1.39    0.23
   9   4   8    0.43    0.17
  -9   4  -8    0.74    0.21
   9   4   9    0.14    0.18
  -9   5  14    1.64    0.19
  -9   5  13    0.68    0.15
  -9  -5  13    0.41    0.21
  -9   5  12    0.93    0.15
  -9  -5  12    1.01    0.24
  -9  -5  12    1.31    0.23
  -9   5  11   -0.11    0.11
  -9  -5  11   -0.02    0.14
  -9  -5  11    0.29    0.17
  -9  -5  11    0.23    0.18
  -9   5  10    0.00    0.12
  -9  -5  10    0.06    0.14
  -9  -5  10    0.25    0.16
  -9  -5  10    0.08    0.17
  -9   5   9    0.02    0.11
  -9  -5   9   -0.25    0.14
  -9  -5   9    0.04    0.13
  -9  -5   9   -0.05    0.13
   9   5  -8    4.65    0.32
  -9   5   8    4.60    0.27
  -9  -5   8    5.07    0.31
  -9  -5   8    5.02    0.31
  -9  -5   8    4.44    0.27
  -9   5   7   35.46    1.17
   9   5  -7   37.47    1.15
  -9   5   7   36.39    1.08
  -9  -5   7   35.93    1.01
  -9  -5   7   34.37    1.06
  -9  -5   7   37.00    1.19
  -9   5   6   15.33    0.56
  -9   5   6   14.75    0.54
   9   5  -6   15.06    0.59
  -9  -5   6   14.76    0.52
  -9  -5   6   14.78    0.57
  -9   5   5    0.14    0.11
   9   5  -5    0.25    0.17
  -9   5   5    0.34    0.15
  -9  -5   5    0.30    0.13
  -9  -5   5    0.28    0.13
  -9   5   4    4.11    0.28
  -9   5   4    4.42    0.27
  -9  -5   4    4.67    0.27
  -9  -5   4    4.71    0.32
  -9   5   3    3.35    0.27
  -9  -5   3    3.51    0.24
  -9  -5   3    3.57    0.28
  -9   5   2    9.11    0.42
  -9  -5   2    8.37    0.37
  -9   5   1    1.11    0.19
  -9   5   0    0.19    0.15
  -9   5  -1    1.55    0.22
  -9   5  -2    1.22    0.21
  -9   5  -3    2.02    0.25
  -9   5  -4    2.82    0.28
  -9   5  -5    5.80    0.40
  -9   5  -6    4.82    0.38
  -9   5  -7    1.80    0.27
  -9   5  -8    2.85    0.33
  -9   6  12    1.97    0.21
  -9   6  11    1.59    0.20
  -9  -6  11    1.49    0.26
  -9   6  10    0.12    0.13
  -9  -6  10    0.10    0.16
  -9   6   9    0.81    0.16
  -9  -6   9    0.71    0.19
  -9   6   8    0.42    0.15
  -9  -6   8    0.69    0.19
   9   6  -7    1.42    0.25
  -9   6   7    1.26    0.19
  -9   6   7    1.32    0.18
  -9  -6   7    1.55    0.20
  -9   6   6    8.98    0.41
   9   6  -6    8.64    0.45
  -9   6   6    8.78    0.42
  -9  -6   6    9.25    0.39
  -9   6   5   17.24    0.63
   9   6  -5   16.33    0.66
  -9   6   5   17.12    0.65
  -9   6   4    0.05    0.17
  -9   6   4    0.06    0.13
  -9   6   3   -0.05    0.12
  -9   6   3   -0.21    0.15
  -9   6   2    4.42    0.31
  -9   6   1    1.13    0.21
  -9   6   0    0.24    0.17
  -9   6  -1    4.40    0.33
  -9   6  -2    0.50    0.19
  -9   6  -3    0.66    0.21
  -9   6  -4    5.72    0.40
  -9   6  -5    5.84    0.42
  -9   6  -6    5.60    0.42
  -9   6  -7    0.41    0.23
  -9   6  -8    0.56    0.24
  -9   7  11    0.07    0.17
  -9   7  10    0.48    0.18
  -9   7   9    1.77    0.22
  -9   7   8    0.03    0.15
  -9   7   7    0.67    0.18
  -9   7   7    0.93    0.21
  -9   7   6    0.61    0.21
  -9   7   6    0.81    0.18
   9   7  -6    0.40    0.24
   9   7  -5   -0.38    0.22
  -9   7   5    0.16    0.16
  -9   7   5   -0.12    0.17
  -9   7   4    0.18    0.15
  -9   7   4   -0.25    0.17
  -9   7   3    0.29    0.19
  -9   7   2   13.12    0.59
  -9   7   1    0.21    0.19
  -9   7   0    3.93    0.36
  -9   7  -1    0.21    0.19
  -9   7  -2    0.65    0.23
  -9   7  -3    1.28    0.27
  -9   7  -4    0.28    0.23
  -9   7  -5    1.00    0.28
  -9   7  -6    0.14    0.23
  -9   8   7    0.31    0.22
  -9   8   6    1.02    0.24
  -9   8   5    0.10    0.21
  -9   8   4    3.10    0.33
  -9   8   3    1.14    0.26
  -9   8   2    2.27    0.31
  -9   8   1    0.05    0.23
  -9   8   0    0.57    0.24
  -9   8  -1   -0.09    0.23
  -9   8  -2    0.14    0.23
  -9   8  -3    0.26    0.25
 -10   0  16   -0.26    0.25
 -10   0  15   -0.46    0.23
 -10   0  14   -0.03    0.22
 -10   0   8    3.04    0.12
 -10   0   7   -0.01    0.04
  10   0  -7    0.08    0.11
 -10   0   6   52.08    1.55
 -10   0   6   52.05    1.41
 -10   0   6   52.18    1.41
  10   0  -6   52.10    1.44
 -10   0   5    0.06    0.05
  10   0  -5   -0.05    0.10
 -10   0   5   -0.02    0.04
 -10   0   4    7.86    0.27
 -10   0   4    7.82    0.27
 -10   0   3   -0.03    0.05
 -10   0   3    0.07    0.04
 -10   0   2    9.04    0.32
 -10   0   2    8.86    0.31
  10   0  -1   -0.06    0.04
 -10   0   1   -0.01    0.04
 -10   0   0    0.04    0.05
  10   0   0    0.06    0.05
  10   0   1   -0.01    0.05
 -10   0  -1    0.04    0.05
 -10   0  -3    0.02    0.08
  10   0   3   -0.04    0.06
  10   0   4   -0.01    0.07
 -10   0  -4    0.02    0.08
  10   0   5   -0.07    0.08
 -10   0  -5    0.03    0.09
 -10   0  -6   41.32    1.26
  10   0   6   41.62    1.31
 -10   0  -7    0.14    0.12
  10   0   8    8.42    0.40
 -10   0  -8    8.22    0.40
 -10   0  -9    0.18    0.14
  10   0   9    0.10    0.15
  10   0  10   -0.01    0.16
  10   0  11    0.04    0.18
 -10   1  16    1.08    0.09
 -10  -1  16    1.09    0.31
 -10   1  15    1.38    0.09
 -10  -1  15    1.53    0.32
 -10  -1  14    1.50    0.29
 -10  -1  13    4.86    0.38
 -10  -1  12    9.02    0.31
 -10  -1  12    9.09    0.47
 -10  -1  11    0.73    0.20
 -10  -1  11    0.40    0.07
 -10  -1  10   38.94    1.18
 -10  -1   9    1.85    0.12
 -10   1   8   38.78    1.13
 -10  -1   8   37.92    1.16
 -10   1   7    0.22    0.04
  10   1  -7    0.32    0.12
 -10  -1   7    0.30    0.04
 -10  -1   7    0.23    0.05
 -10  -1   7    0.17    0.06
 -10   1   6    6.21    0.20
 -10   1   6    5.98    0.21
  10   1  -6    5.49    0.28
  10   1  -6    6.00    0.29
 -10  -1   6    6.10    0.23
 -10  -1   6    5.89    0.23
 -10   1   5    1.31    0.11
  10   1  -5    1.44    0.15
  10   1  -5    1.45    0.15
 -10   1   5    1.40    0.09
 -10  -1   5    1.46    0.10
 -10  -1   5    1.36    0.12
 -10   1   4    3.90    0.18
 -10   1   4    3.65    0.15
 -10  -1   4    3.84    0.16
 -10   1   3   13.72    0.45
 -10   1   3   13.74    0.45
 -10  -1   3   14.28    0.45
 -10   1   2    3.50    0.16
 -10   1   2    3.27    0.18
 -10  -1   2    3.46    0.16
 -10   1   1    1.48    0.13
  10   1  -1    1.55    0.12
 -10  -1   1    1.54    0.12
  10  -1  -1    1.58    0.11
  10   1   0    0.13    0.06
 -10   1   0    0.01    0.07
 -10  -1   0    0.02    0.05
  10  -1   0    0.00    0.05
 -10   1  -1    5.93    0.27
  10   1   1    5.40    0.24
 -10  -1  -1    6.07    0.24
  10  -1   1    6.50    0.25
 -10   1  -2    5.45    0.27
 -10  -1  -2    5.66    0.24
 -10   1  -3    0.13    0.09
  10   1   3    0.18    0.08
 -10  -1  -3    0.27    0.07
  10  -1   3    0.06    0.06
 -10   1  -4    2.13    0.19
  10   1   4    2.25    0.18
  10  -1   4    2.29    0.18
  10   1   5    0.40    0.09
 -10   1  -5    0.46    0.13
  10  -1   5    0.25    0.09
 -10   1  -6    0.07    0.11
  10   1   6   -0.24    0.09
  10   1   7    1.48    0.19
 -10   1  -7    1.39    0.19
 -10   1  -8    4.01    0.29
  10   1   8    4.80    0.30
 -10  -1  -8    3.58    0.26
  10   1   9    2.19    0.23
 -10   1  -9    2.24    0.24
  10  -1   9    1.82    0.24
  10   1  10    0.20    0.18
  10   1  10   -0.14    0.14
  10  -1  10    0.00    0.17
  10   1  11    0.80    0.24
 -10   2  16    0.14    0.07
 -10  -2  16    0.06    0.12
 -10  -2  16    0.11    0.26
 -10   2  15    0.33    0.07
 -10  -2  15    0.29    0.23
 -10  -2  15    0.43    0.12
 -10   2  14    2.74    0.13
 -10  -2  14    3.22    0.20
 -10  -2  14    2.99    0.34
 -10   2  13   -0.03    0.04
 -10  -2  13   -0.01    0.19
 -10  -2  13   -0.04    0.09
 -10  -2  12   -0.03    0.09
 -10  -2  12   -0.31    0.16
 -10  -2  11    9.33    0.35
 -10  -2  11    9.57    0.46
 -10   2  10   10.96    0.35
 -10  -2  10   10.87    0.40
 -10  -2  10   11.30    0.48
 -10   2   9   14.87    0.47
 -10  -2   9   14.42    0.50
 -10   2   8    0.33    0.07
 -10  -2   8    0.15    0.09
 -10  -2   8    0.41    0.07
  10   2  -7   15.04    0.51
 -10   2   7   15.19    0.50
  10   2  -7   15.60    0.54
 -10  -2   7   15.54    0.48
 -10  -2   7   15.27    0.52
  10   2  -6  107.40    2.84
 -10   2   6  109.18    3.23
 -10   2   6  112.05    2.93
  10   2  -6  108.39    2.83
 -10  -2   6  104.43    2.96
 -10  -2   6  111.51    3.24
 -10   2   5    1.51    0.14
  10   2  -5    1.64    0.15
  10   2  -5    1.58    0.14
 -10  -2   5    1.79    0.14
  10   2  -4   87.81    2.32
  10   2  -4   88.05    2.31
 -10   2   4   90.11    2.44
 -10  -2   4   89.82    2.46
 -10  -2   4   89.88    2.66
 -10   2   3    5.22    0.24
  10   2  -3    5.12    0.23
  10   2  -3    4.79    0.22
 -10  -2   3    5.27    0.26
 -10  -2   3    5.44    0.22
 -10   2   2    0.51    0.10
 -10  -2   2    0.42    0.07
  10   2  -1   11.72    0.41
 -10   2   1   11.54    0.42
 -10  -2   1   11.00    0.39
 -10   2   0    0.33    0.10
  10   2   0    0.22    0.07
 -10  -2   0    0.16    0.06
  10  -2   0    0.15    0.06
 -10   2  -1    0.59    0.13
  10   2   1    0.44    0.08
  10  -2   1    0.59    0.08
 -10  -2  -1    0.70    0.08
 -10   2  -2    0.22    0.11
  10   2   2    0.07    0.06
 -10  -2  -2    0.27    0.07
  10  -2   2    0.14    0.05
  10   2   3    0.23    0.09
 -10   2  -3    0.15    0.11
  10  -2   3    0.06    0.05
 -10   2  -4    1.37    0.18
  10   2   4    1.54    0.14
  10  -2   4    1.57    0.13
  10   2   5    7.57    0.34
 -10   2  -5    6.86    0.36
  10   2   5    7.65    0.31
  10   2   6    1.42    0.16
 -10   2  -6    1.67    0.21
  10   2   7    2.17    0.20
 -10   2  -7    2.05    0.23
  10   2   8    1.56    0.19
  10   2   8    1.41    0.21
 -10   2  -8    1.32    0.21
 -10   2  -9    0.12    0.15
  10   2   9    0.11    0.16
  10   2  10    0.11    0.18
  10   2  11    0.35    0.22
 -10   3  15    0.26    0.10
 -10  -3  15    0.47    0.15
 -10  -3  15    0.64    0.26
 -10   3  14    0.45    0.10
 -10  -3  14    0.42    0.23
 -10  -3  14    0.65    0.15
 -10   3  13    0.88    0.10
 -10  -3  13    1.05    0.15
 -10  -3  13    1.02    0.24
 -10   3  12   -0.05    0.08
 -10  -3  12   -0.13    0.17
 -10  -3  12    0.03    0.11
 -10   3  11    3.93    0.19
 -10  -3  11    3.57    0.23
 -10  -3  11    3.84    0.31
 -10   3  10    1.42    0.14
 -10  -3  10    1.46    0.12
 -10  -3  10    1.38    0.21
 -10  -3  10    1.25    0.15
 -10   3   9    9.87    0.37
  10   3  -9   10.66    0.40
 -10  -3   9   10.46    0.36
 -10  -3   9   10.31    0.41
 -10  -3   9   10.37    0.43
 -10   3   8   80.44    2.44
 -10  -3   8   82.19    2.47
 -10  -3   8   81.94    2.25
  10   3  -7    5.83    0.30
 -10   3   7    5.46    0.25
 -10   3   7    5.24    0.22
 -10  -3   7    5.34    0.27
 -10   3   6    2.87    0.17
 -10   3   6    3.03    0.18
  10   3  -6    3.13    0.22
 -10  -3   6    2.94    0.20
 -10  -3   6    2.08    0.17
 -10   3   5    7.20    0.30
  10   3  -5    7.00    0.30
 -10   3   5    7.32    0.30
 -10  -3   5    7.47    0.32
 -10  -3   5    7.36    0.31
  10   3  -4   34.07    0.95
  10   3  -4   33.95    0.92
 -10   3   4   33.46    1.01
 -10  -3   4   35.72    1.04
 -10  -3   4   35.06    1.08
 -10   3   3   10.35    0.40
  10   3  -3   10.44    0.31
  10   3  -3   11.08    0.35
 -10  -3   3   10.61    0.42
 -10  -3   3   10.53    0.39
  10   3  -2    1.16    0.10
  10   3  -2    1.14    0.09
 -10   3   2    0.97    0.14
 -10  -3   2    1.08    0.10
 -10  -3   2    1.27    0.16
  10   3  -1    1.09    0.13
 -10   3   1    0.81    0.13
  10   3  -1    1.14    0.10
 -10  -3   1    0.78    0.16
 -10  -3   1    0.66    0.09
  10   3   0    2.54    0.12
 -10   3   0    2.44    0.21
  10   3   0    2.64    0.19
 -10  -3   0    2.44    0.16
 -10  -3   0    2.60    0.23
  10  -3   0    2.51    0.16
  10   3   1    0.01    0.06
 -10   3  -1    0.07    0.11
  10  -3   1    0.02    0.06
 -10  -3  -1   -0.01    0.07
 -10   3  -2   25.23    0.81
  10  -3   2   21.91    0.77
 -10  -3  -2   25.37    0.79
 -10   3  -3    7.62    0.39
  10   3   3    8.02    0.26
  10   3   3    7.98    0.37
  10   3   4   53.87    1.66
  10   3   4   53.81    1.39
 -10   3  -4   50.16    1.58
  10   3   5   11.72    0.45
  10   3   5   11.35    0.38
 -10   3  -5   10.56    0.49
  10   3   6    3.85    0.27
  10   3   6    3.37    0.21
 -10   3  -6    2.88    0.27
 -10   3  -7    0.10    0.16
  10   3   7    0.06    0.15
 -10   3  -8    0.17    0.16
  10   3   8   -0.12    0.15
  10   3   9    0.02    0.17
  10   3  10    0.23    0.20
 -10   4  14    1.19    0.15
 -10  -4  14    1.65    0.29
 -10  -4  14    1.35    0.19
 -10   4  13    0.20    0.11
 -10  -4  13    0.22    0.21
 -10  -4  13    0.23    0.21
 -10  -4  13    0.40    0.15
 -10   4  12    2.01    0.18
 -10  -4  12    2.01    0.28
 -10  -4  12    2.07    0.20
 -10  -4  12    2.39    0.27
 -10   4  11    0.19    0.10
 -10  -4  11    0.25    0.18
 -10  -4  11    0.21    0.14
 -10  -4  11    0.05    0.17
 -10   4  10    1.60    0.17
 -10  -4  10    1.27    0.22
 -10  -4  10    1.44    0.20
 -10  -4  10    1.90    0.18
 -10   4   9    3.35    0.21
 -10  -4   9    2.99    0.24
 -10  -4   9    2.64    0.25
 -10  -4   9    3.26    0.26
 -10   4   8    5.68    0.27
  10   4  -8    6.07    0.34
 -10  -4   8    5.78    0.31
 -10   4   7   45.34    1.30
  10   4  -7   46.62    1.36
 -10   4   7   45.31    1.42
 -10  -4   7   44.30    1.33
 -10  -4   7   46.16    1.44
 -10   4   6   40.98    1.20
 -10   4   6   41.32    1.30
 -10  -4   6   40.37    1.31
 -10  -4   6   42.42    1.24
 -10   4   5    0.61    0.12
 -10   4   5    0.39    0.13
 -10  -4   5    0.81    0.16
 -10  -4   5    0.35    0.12
 -10   4   4    0.70    0.15
 -10  -4   4    0.65    0.15
 -10  -4   4    0.64    0.12
 -10   4   3    0.83    0.15
 -10  -4   3    0.94    0.12
 -10  -4   3    1.29    0.18
 -10   4   2    4.55    0.28
 -10  -4   2    4.87    0.31
 -10  -4   2    4.59    0.24
 -10   4   1    0.62    0.15
  10   4  -1    0.82    0.13
 -10  -4   1    0.89    0.17
 -10  -4   1    0.65    0.10
 -10   4   0    2.02    0.22
  10   4   0    1.92    0.19
 -10  -4   0    1.46    0.13
  10   4   1    0.25    0.06
 -10   4  -1    0.18    0.13
 -10   4  -2   16.60    0.64
  10   4   2   17.63    0.51
 -10   4  -3   18.06    0.70
  10   4   3   18.95    0.57
 -10   4  -4    6.04    0.37
  10   4   4    6.59    0.30
 -10   4  -5   14.25    0.62
  10   4   5   15.73    0.54
  10   4   6    0.20    0.14
 -10   4  -6   -0.01    0.16
  10   4   7    1.74    0.23
 -10   4  -7    1.65    0.26
  10   4   8    0.78    0.20
 -10   4  -8    1.13    0.23
 -10   5  13    1.50    0.18
 -10   5  12    0.14    0.13
 -10  -5  12   -0.01    0.20
 -10   5  11    0.32    0.13
 -10  -5  11    0.32    0.17
 -10  -5  11    0.01    0.18
 -10  -5  11    0.42    0.16
 -10   5  10    7.78    0.36
 -10  -5  10    7.77    0.43
 -10  -5  10    8.45    0.41
 -10  -5  10    7.90    0.39
 -10   5   9    3.09    0.22
 -10  -5   9    3.28    0.27
 -10  -5   9    3.12    0.24
 -10  -5   9    3.19    0.28
 -10   5   8    2.95    0.22
 -10   5   8    3.03    0.23
 -10  -5   8    2.47    0.24
 -10  -5   8    2.95    0.25
  10   5  -7   -0.29    0.18
 -10   5   7    0.02    0.12
 -10   5   7   -0.07    0.13
 -10  -5   7   -0.20    0.13
 -10   5   6    0.00    0.13
 -10   5   6   -0.12    0.12
 -10  -5   6   -0.01    0.14
 -10   5   5   -0.08    0.13
 -10   5   5   -0.19    0.11
 -10  -5   5   -0.08    0.12
 -10   5   4    1.85    0.20
 -10   5   4    1.35    0.16
 -10  -5   4    1.87    0.22
 -10  -5   4    1.72    0.18
 -10   5   3    2.92    0.27
 -10  -5   3    3.89    0.29
 -10   5   2    1.15    0.19
 -10   5   1    1.55    0.22
 -10   5   0    6.71    0.37
 -10   5  -1    4.47    0.32
 -10   5  -2    9.58    0.46
 -10   5  -3    1.40    0.22
 -10   5  -4    3.77    0.32
 -10   5  -5    1.16    0.24
 -10   5  -6    1.95    0.27
 -10   5  -7    0.49    0.22
 -10   5  -8    0.96    0.25
 -10   6  12    0.27    0.15
 -10   6  11    0.42    0.15
 -10  -6  11    0.18    0.21
 -10   6  10    0.24    0.14
 -10  -6  10   -0.05    0.18
 -10   6   9    0.01    0.13
 -10  -6   9   -0.12    0.16
 -10   6   8    1.29    0.18
 -10   6   8    1.58    0.19
 -10  -6   8    1.04    0.20
 -10   6   7    2.00    0.22
 -10   6   7    1.64    0.19
 -10   6   6   -0.03    0.13
 -10   6   6   -0.24    0.15
 -10   6   5    3.96    0.30
 -10   6   5    3.79    0.28
 -10   6   4    3.63    0.30
 -10   6   4    3.60    0.28
 -10   6   3   -0.09    0.14
 -10   6   2    1.70    0.24
 -10   6   1    0.03    0.16
 -10   6   0    1.53    0.24
 -10   6  -1    0.12    0.17
 -10   6  -2    1.21    0.24
 -10   6  -3    1.84    0.27
 -10   6  -4    1.94    0.28
 -10   6  -5   -0.02    0.21
 -10   6  -6    0.01    0.21
 -10   6  -7    0.34    0.23
 -10   7  10    0.43    0.17
 -10   7   9    0.10    0.16
 -10   7   8    3.45    0.29
 -10   7   8    3.67    0.30
 -10   7   7    0.91    0.21
 -10   7   7    0.54    0.17
 -10   7   6    0.43    0.17
 -10   7   6    0.33    0.18
 -10   7   5    1.09    0.19
 -10   7   5    0.87    0.21
 -10   7   4    0.71    0.20
 -10   7   3    2.80    0.30
 -10   7   2    0.15    0.20
 -10   7   1    3.11    0.32
 -10   7   0    1.65    0.27
 -10   7  -1    1.93    0.29
 -10   7  -2    0.45    0.22
 -10   7  -3    0.95    0.26
 -10   7  -4    1.30    0.29
 -10   7  -5    0.83    0.27
 -10   8   7    0.80    0.25
 -10   8   6    0.32    0.22
 -10   8   5   -0.09    0.20
 -10   8   4    0.02    0.19
 -10   8   3    2.48    0.30
 -10   8   2    0.08    0.22
 -10   8   1    0.42    0.23
 -10   8   0    1.02    0.26
 -10   8  -1    0.02    0.22
 -10   8  -2    0.23    0.24
 -11   0   9   -0.05    0.05
 -11   0   8   26.86    0.81
 -11   0   7   -0.07    0.04
 -11   0   6   24.59    0.76
 -11   0   6   24.36    0.70
 -11   0   6   25.61    0.71
 -11   0   5    0.00    0.05
 -11   0   5   -0.03    0.04
 -11   0   4   14.22    0.46
 -11   0   4   14.49    0.45
 -11   0   3    0.06    0.06
 -11   0   3    0.00    0.04
 -11   0   2    1.99    0.13
 -11   0   2    1.96    0.13
 -11   0   1    0.01    0.06
 -11   0   1   -0.03    0.05
  11   0   0    2.56    0.16
 -11   0   0    2.41    0.16
 -11   0   0    2.55    0.15
 -11   0  -1   -0.12    0.07
  11   0   1   -0.01    0.06
 -11   0  -2    0.20    0.09
  11   0   2    0.02    0.05
 -11   0  -3   -0.11    0.08
  11   0   3   -0.11    0.07
 -11   0  -4   12.49    0.48
  11   0   4   13.15    0.47
 -11   0  -5    0.05    0.11
 -11   0  -6    3.24    0.24
 -11   0  -7   -0.11    0.11
 -11   0  -8    1.48    0.19
  11   0   8    1.64    0.21
  11   0   9    0.27    0.16
  11   0  10    0.31    0.19
 -11   1  16    0.01    0.05
 -11  -1  16   -0.01    0.27
 -11  -1  16    0.08    0.09
 -11  -1  15    1.69    0.31
 -11  -1  15    1.84    0.15
 -11  -1  14   -0.20    0.21
 -11  -1  14    0.01    0.08
 -11  -1  13    3.77    0.18
 -11  -1  12    8.27    0.30
 -11  -1  11    6.08    0.24
 -11  -1  10   21.34    0.67
 -11   1   9    7.19    0.24
 -11   1   9    7.24    0.23
 -11  -1   9    7.08    0.27
 -11   1   8    0.19    0.04
 -11  -1   8    0.15    0.07
 -11   1   7   30.51    0.91
  11   1  -7   30.70    0.92
 -11  -1   7   30.19    0.93
 -11  -1   7   30.42    0.85
 -11  -1   7   30.12    0.84
 -11   1   6   13.98    0.42
  11   1  -6   13.84    0.50
  11   1  -6   13.56    0.49
 -11   1   6   13.95    0.44
 -11  -1   6   14.35    0.45
 -11  -1   6   14.12    0.46
  11   1  -5   26.50    0.80
 -11   1   5   26.02    0.77
 -11   1   5   26.13    0.81
  11   1  -5   27.19    0.79
 -11  -1   5   26.59    0.82
 -11   1   4    0.12    0.05
 -11   1   4    0.13    0.07
 -11  -1   4    0.10    0.05
 -11   1   3    0.55    0.09
 -11   1   3    0.47    0.06
 -11  -1   3    0.41    0.06
 -11   1   2    0.14    0.08
 -11  -1   2    0.15    0.05
 -11   1   1    1.67    0.15
  11   1  -1    1.71    0.13
 -11  -1   1    1.67    0.12
  11   1   0   13.96    0.48
 -11   1   0   14.11    0.50
  11  -1   0   14.32    0.47
 -11  -1   0   13.73    0.48
 -11   1  -1   43.83    1.32
  11   1   1   46.48    1.39
 -11  -1  -1   44.46    1.38
  11  -1   1   44.77    1.38
 -11   1  -2    6.45    0.31
 -11  -1  -2    6.73    0.28
  11   1   3   20.12    0.68
 -11   1  -3   20.59    0.69
  11   1   4    9.74    0.38
 -11   1  -4    9.42    0.42
  11  -1   4    9.96    0.38
 -11   1  -5    1.84    0.21
 -11   1  -6    7.13    0.36
  11   1   7   -0.13    0.11
 -11   1  -7    0.20    0.13
 -11  -1  -7    0.01    0.11
 -11   1  -8    4.87    0.32
  11   1   8    4.53    0.30
 -11  -1  -8    4.09    0.28
 -11   1  -9    0.06    0.14
  11   1   9    0.48    0.16
  11  -1   9    0.24    0.17
  11   1  10   -0.09    0.17
 -11   2  16    0.05    0.07
 -11  -2  16    0.03    0.26
 -11   2  15   -0.03    0.06
 -11  -2  15    0.13    0.11
 -11  -2  15   -0.03    0.25
 -11   2  14    0.02    0.05
 -11  -2  14    0.18    0.10
 -11  -2  14    0.21    0.22
 -11  -2  13    2.72    0.32
 -11  -2  13    2.77    0.19
 -11  -2  12    1.18    0.23
 -11  -2  12    1.10    0.12
 -11   2  11   -0.06    0.05
 -11  -2  11   -0.03    0.10
 -11   2  10    0.50    0.07
 -11  -2  10    0.45    0.11
 -11   2   9   32.12    1.00
 -11  -2   9   33.09    1.03
 -11  -2   9   32.87    0.89
 -11   2   8   70.51    2.14
 -11  -2   8   73.05    2.16
 -11  -2   8   71.61    1.95
  11   2  -7    7.73    0.33
  11   2  -7    6.84    0.34
 -11   2   7    7.17    0.23
 -11  -2   7    6.90    0.29
 -11  -2   7    6.87    0.28
 -11   2   6   12.35    0.40
  11   2  -6   13.03    0.45
  11   2  -6   12.80    0.47
 -11  -2   6   13.01    0.44
  11   2  -5    7.27    0.30
 -11   2   5    7.05    0.28
  11   2  -5    7.26    0.32
 -11  -2   5    7.06    0.28
 -11   2   4   21.83    0.69
  11   2  -4   22.63    0.66
  11   2  -4   22.66    0.68
 -11  -2   4   23.27    0.72
 -11  -2   4   22.63    0.72
 -11   2   3    6.90    0.29
 -11  -2   3    6.51    0.32
 -11  -2   3    6.98    0.27
 -11   2   2    1.64    0.16
 -11  -2   2    1.88    0.13
  11   2  -1    0.58    0.10
 -11   2   1    0.46    0.11
 -11  -2   1    0.45    0.07
  11   2   0   12.02    0.44
 -11   2   0   11.76    0.45
  11  -2   0   11.82    0.41
 -11  -2   0   11.58    0.42
  11   2   1    6.92    0.30
 -11   2  -1    7.10    0.33
 -11  -2  -1    6.87    0.29
  11  -2   1    7.14    0.28
 -11   2  -2   16.65    0.60
  11  -2   2   16.57    0.57
 -11  -2  -2   16.80    0.57
  11   2   3    7.90    0.34
 -11   2  -3    7.53    0.37
 -11   2  -4   32.21    1.04
 -11   2  -5    3.72    0.28
  11   2   5    3.98    0.23
  11   2   6    5.02    0.27
 -11   2  -6    4.57    0.32
  11   2   7    4.23    0.26
 -11   2  -7    3.22    0.28
 -11   2  -8    0.45    0.18
  11   2   8    0.72    0.18
  11   2   9    0.54    0.20
  11   2  10    0.49    0.21
 -11   3  15    0.01    0.09
 -11  -3  15   -0.16    0.24
 -11  -3  15    0.06    0.13
 -11   3  14    7.58    0.30
 -11  -3  14    7.90    0.49
 -11  -3  14    7.78    0.36
 -11   3  13    0.33    0.09
 -11  -3  13    0.40    0.13
 -11  -3  13    0.13    0.20
 -11   3  12    1.93    0.15
 -11  -3  12    2.32    0.21
 -11  -3  12    1.98    0.26
 -11   3  11    2.29    0.16
 -11  -3  11    2.40    0.21
 -11  -3  11    2.15    0.25
 -11   3  10    3.21    0.18
 -11  -3  10    3.21    0.22
 -11  -3  10    3.12    0.15
 -11   3   9    0.76    0.10
 -11  -3   9    0.80    0.13
 -11  -3   9    0.93    0.11
 -11   3   8   -0.05    0.09
 -11  -3   8    0.19    0.11
 -11  -3   8    0.11    0.10
 -11   3   7    6.40    0.26
  11   3  -7    6.29    0.33
 -11   3   7    6.28    0.27
 -11  -3   7    6.93    0.30
  11   3  -6    3.79    0.24
 -11   3   6    3.54    0.20
 -11  -3   6    2.84    0.21
 -11  -3   6    3.73    0.22
  11   3  -5    5.71    0.23
  11   3  -5    5.98    0.28
 -11   3   5    5.48    0.26
 -11  -3   5    5.88    0.30
 -11  -3   5    5.76    0.27
  11   3  -4   20.99    0.63
 -11   3   4   21.60    0.68
  11   3  -4   20.71    0.60
 -11  -3   4   22.19    0.71
 -11  -3   4   21.54    0.71
  11   3  -3    3.70    0.16
  11   3  -3    3.73    0.19
 -11   3   3    3.51    0.23
 -11  -3   3    3.82    0.20
 -11  -3   3    3.79    0.28
  11   3  -2   -0.07    0.06
 -11   3   2    0.09    0.10
  11   3  -2   -0.05    0.07
 -11  -3   2   -0.13    0.07
 -11  -3   2    0.07    0.13
  11   3  -1    3.28    0.23
 -11   3   1    3.46    0.25
  11   3  -1    3.42    0.16
 -11  -3   1    2.92    0.27
 -11  -3   1    3.22    0.20
 -11   3   0   10.82    0.45
  11   3   0   11.33    0.44
 -11  -3   0   10.55    0.40
  11   3   1    2.55    0.21
 -11   3  -1    3.17    0.24
  11  -3   1    3.00    0.18
 -11  -3  -1    2.94    0.19
 -11   3  -2    3.14    0.25
 -11   3  -3    0.91    0.18
  11   3   3    0.73    0.10
  11   3   4    7.34    0.28
 -11   3  -4    6.98    0.39
 -11   3  -5    3.43    0.31
  11   3   5    4.01    0.27
 -11   3  -6   13.13    0.58
  11   3   6   13.71    0.53
  11   3   7    1.32    0.21
 -11   3  -7    0.77    0.20
 -11   3  -8    0.07    0.15
  11   3   8   -0.04    0.16
  11   3   9    1.18    0.24
 -11   4  14    1.02    0.14
 -11  -4  14    1.04    0.19
 -11  -4  14    1.04    0.27
 -11   4  13    0.22    0.11
 -11  -4  13    0.18    0.15
 -11  -4  13    0.22    0.21
 -11   4  12    1.96    0.18
 -11  -4  12    2.07    0.21
 -11  -4  12    1.58    0.25
 -11   4  11    0.68    0.12
 -11  -4  11    0.31    0.19
 -11  -4  11    0.62    0.15
 -11   4  10   -0.01    0.10
 -11  -4  10   -0.03    0.12
 -11   4   9   10.99    0.42
 -11  -4   9   10.78    0.45
 -11   4   8    4.00    0.20
 -11   4   8    3.94    0.22
 -11  -4   8    3.87    0.26
 -11   4   7    0.38    0.12
 -11   4   7    0.59    0.13
 -11  -4   7    0.43    0.13
 -11   4   6    0.41    0.13
 -11   4   6    0.59    0.12
 -11  -4   6    0.65    0.14
 -11  -4   6    0.69    0.15
 -11   4   5   13.87    0.51
 -11  -4   5   14.44    0.53
 -11  -4   5   14.48    0.54
 -11   4   4   12.69    0.48
 -11  -4   4   12.62    0.47
 -11  -4   4   12.84    0.50
 -11   4   3    1.86    0.20
 -11  -4   3    1.77    0.17
 -11  -4   3    2.21    0.22
 -11   4   2    1.86    0.20
 -11  -4   2    1.75    0.21
 -11  -4   2    1.38    0.14
 -11   4   1    0.45    0.15
 -11  -4   1    0.31    0.10
 -11   4   0    1.90    0.21
 -11   4  -1    0.38    0.15
  11   4   1    0.32    0.07
 -11   4  -2    8.26    0.42
  11   4   2    8.14    0.30
 -11   4  -3   11.34    0.52
  11   4   3   12.45    0.42
 -11   4  -4   10.07    0.49
  11   4   4   10.51    0.41
 -11   4  -5    3.55    0.31
  11   4   5    3.92    0.27
 -11   4  -6    0.28    0.18
  11   4   6    0.15    0.14
 -11   4  -7    0.08    0.18
 -11   4  -8    0.86    0.23
 -11   5  13    0.81    0.15
 -11   5  12    0.69    0.14
 -11   5  11    0.70    0.14
 -11  -5  11    0.65    0.18
 -11   5  10    1.65    0.17
 -11  -5  10    1.76    0.21
 -11   5   9    1.09    0.15
 -11  -5   9    1.19    0.18
 -11   5   8    0.02    0.12
 -11   5   8    0.17    0.12
 -11  -5   8    0.06    0.14
 -11   5   7   -0.13    0.11
 -11   5   7   -0.17    0.12
 -11  -5   7    0.22    0.14
 -11   5   6   25.20    0.85
 -11   5   6   24.62    0.80
 -11  -5   6   24.94    0.86
 -11   5   5    9.44    0.42
 -11  -5   5    9.37    0.42
 -11   5   4    2.75    0.25
 -11   5   3    0.36    0.15
 -11   5   2    3.63    0.29
 -11   5   1    2.13    0.24
 -11   5   0    3.58    0.30
 -11   5  -1    0.49    0.17
 -11   5  -2    0.24    0.17
 -11   5  -3    0.57    0.19
 -11   5  -4    1.01    0.22
 -11   5  -5    0.32    0.20
 -11   5  -6    1.51    0.26
 -11   5  -7   -0.22    0.18
 -11   5  -8    1.68    0.29
 -11   6  12    0.43    0.16
 -11   6  11    0.38    0.16
 -11   6  10    0.21    0.14
 -11   6   9    3.03    0.26
 -11   6   8    0.45    0.16
 -11   6   8    0.22    0.14
 -11   6   7    0.04    0.15
 -11   6   7    0.05    0.13
 -11   6   6    0.47    0.16
 -11   6   6    0.51    0.14
 -11   6   5    0.87    0.19
 -11   6   5    0.85    0.16
 -11   6   4    3.64    0.30
 -11   6   3    0.92    0.20
 -11   6   2   -0.08    0.16
 -11   6   1    0.75    0.21
 -11   6   0    0.24    0.18
 -11   6  -1    0.30    0.20
 -11   6  -2    1.06    0.24
 -11   6  -3    0.77    0.23
 -11   6  -4    1.20    0.26
 -11   6  -5    0.23    0.22
 -11   6  -6    2.55    0.33
 -11   7  10    0.16    0.17
 -11   7   9    2.07    0.24
 -11   7   8    0.47    0.19
 -11   7   8    0.45    0.18
 -11   7   7    1.08    0.20
 -11   7   7    1.25    0.22
 -11   7   6    0.19    0.18
 -11   7   6    0.10    0.16
 -11   7   5   -0.11    0.16
 -11   7   4    2.48    0.28
 -11   7   3    0.08    0.19
 -11   7   2    0.03    0.17
 -11   7   1    0.55    0.21
 -11   7   0    0.50    0.21
 -11   7  -1    1.48    0.27
 -11   7  -2    2.51    0.33
 -11   7  -3    0.66    0.25
 -11   7  -4    0.84    0.27
 -11   8   7    0.19    0.22
 -11   8   6    0.84    0.23
 -11   8   5    0.21    0.21
 -11   8   4    0.35    0.22
 -11   8   3   -0.01    0.21
 -11   8   2    2.01    0.30
 -11   8   1    1.61    0.30
 -11   8   0    0.84    0.27
 -11   8  -1    0.87    0.27
 -12   0  11   -0.08    0.05
 -12   0  10   87.91    2.60
 -12   0   9    0.03    0.06
 -12   0   8   33.13    1.00
 -12   0   7    0.03    0.05
 -12   0   7   -0.04    0.05
 -12   0   7   -0.04    0.06
 -12   0   6    5.06    0.20
 -12   0   6    4.73    0.20
 -12   0   6    5.10    0.22
 -12   0   5    0.04    0.05
 -12   0   5   -0.06    0.06
 -12   0   4   66.24    1.85
 -12   0   4   67.11    2.00
 -12   0   3    0.00    0.07
 -12   0   3   -0.02    0.05
 -12   0   2    1.03    0.10
 -12   0   2    1.16    0.12
 -12   0   1   -0.01    0.07
 -12   0   1    0.03    0.06
 -12   0   0   11.39    0.42
  12   0   0   12.83    0.42
 -12   0   0   11.49    0.43
 -12   0  -1   -0.03    0.08
  12   0   1   -0.01    0.07
  12   0   2   18.58    0.66
 -12   0  -2   21.02    0.67
 -12   0  -3    0.09    0.11
 -12   0  -4    3.22    0.23
 -12   0  -5    0.06    0.10
 -12   0  -6    1.97    0.21
 -12   0  -7   -0.07    0.11
 -12   0  -8    0.91    0.17
  12   0   8    0.72    0.18
  12   0   9   -0.01    0.15
 -12  -1  16    0.27    0.10
 -12  -1  15    1.59    0.15
 -12  -1  14    3.55    0.18
 -12  -1  13    0.01    0.08
 -12  -1  12    4.71    0.21
 -12  -1  11    0.72    0.10
 -12   1  10   18.70    0.56
 -12  -1  10   18.67    0.60
 -12   1   9    0.18    0.05
 -12  -1   9    0.17    0.08
 -12   1   8    9.54    0.32
 -12  -1   8    9.69    0.34
 -12   1   7    2.02    0.11
 -12   1   7    2.14    0.11
 -12   1   7    2.19    0.11
 -12  -1   7    2.00    0.14
 -12  -1   7    2.06    0.15
 -12  -1   7    2.04    0.12
 -12   1   6   14.31    0.45
 -12   1   6   14.28    0.46
  12   1  -6   14.39    0.52
 -12  -1   6   14.45    0.47
 -12  -1   6   14.87    0.47
  12   1  -5   43.33    1.23
 -12   1   5   42.92    1.23
 -12   1   5   43.77    1.32
 -12  -1   5   44.45    1.33
 -12   1   4   12.79    0.43
 -12   1   4   12.89    0.43
 -12  -1   4   12.62    0.43
 -12   1   3    3.94    0.21
 -12   1   3    4.19    0.18
 -12  -1   3    3.89    0.18
 -12   1   2    1.08    0.13
 -12  -1   2    1.14    0.11
 -12   1   1   26.84    0.83
 -12  -1   1   26.98    0.85
  12   1   0   17.01    0.56
 -12   1   0   15.57    0.55
  12  -1   0   15.80    0.53
 -12  -1   0   15.36    0.54
 -12   1  -1    7.42    0.35
  12   1   1    8.75    0.33
  12  -1   1    8.60    0.33
 -12  -1  -1    7.92    0.32
 -12   1  -2   11.86    0.46
  12  -1   2   11.31    0.42
 -12  -1  -2   11.64    0.43
 -12   1  -3    3.72    0.26
 -12   1  -4   11.77    0.49
 -12   1  -5    0.16    0.12
 -12   1  -6    0.33    0.14
 -12   1  -7    0.48    0.15
  12   1   7    0.39    0.14
 -12  -1  -7    0.19    0.12
 -12   1  -8    0.19    0.14
  12   1   8    0.10    0.14
 -12  -1  -8    0.10    0.12
  12  -1   9    1.79    0.25
 -12  -2  15    0.07    0.11
 -12  -2  14    0.11    0.11
 -12  -2  13    1.78    0.18
 -12   2  12   11.48    0.38
 -12  -2  12   11.93    0.43
 -12   2  11    8.94    0.31
 -12  -2  11    8.98    0.35
 -12   2  10   14.82    0.48
 -12  -2  10   14.80    0.52
 -12   2   9    3.97    0.19
 -12  -2   9    4.46    0.16
 -12  -2   9    4.04    0.22
 -12  -2   8   16.82    0.51
 -12  -2   8   16.03    0.56
 -12   2   7    0.13    0.07
  12   2  -7    0.38    0.13
 -12  -2   7    0.29    0.10
 -12  -2   7    0.18    0.09
  12   2  -6   16.22    0.53
  12   2  -6   15.27    0.54
 -12   2   6   15.93    0.50
 -12  -2   6   15.89    0.53
 -12   2   5    0.67    0.11
  12   2  -5    0.72    0.12
  12   2  -5    0.60    0.13
 -12  -2   5    0.61    0.09
 -12  -2   5    0.56    0.12
  12   2  -4   10.30    0.39
  12   2  -4   10.28    0.38
 -12   2   4   10.35    0.39
 -12  -2   4   10.48    0.38
 -12  -2   4   10.62    0.42
 -12   2   3    8.18    0.34
 -12  -2   3    8.38    0.32
 -12  -2   3    8.02    0.38
 -12   2   2   36.28    1.09
 -12  -2   2   35.97    1.12
 -12   2   1    1.72    0.17
 -12  -2   1    1.49    0.14
 -12   2   0    0.03    0.10
  12   2   0   -0.05    0.08
 -12  -2   0    0.03    0.07
 -12   2  -1   26.54    0.89
  12   2   1   28.93    0.91
 -12  -2  -1   26.63    0.88
  12  -2   1   27.49    0.88
 -12   2  -2   22.03    0.76
 -12   2  -3   24.37    0.83
 -12   2  -4    9.78    0.45
 -12   2  -5    0.80    0.18
  12   2   6    0.38    0.13
 -12   2  -6    0.58    0.16
 -12   2  -7   -0.01    0.15
 -12   2  -8   -0.02    0.14
  12   2   9    0.26    0.18
 -12   3  15    0.66    0.11
 -12  -3  15    0.77    0.16
 -12  -3  15    0.04    0.26
 -12   3  14    0.22    0.09
 -12  -3  14   -0.17    0.23
 -12  -3  14    0.27    0.14
 -12   3  13    1.60    0.14
 -12  -3  13    1.84    0.18
 -12   3  12    0.03    0.08
 -12  -3  12    0.09    0.12
 -12   3  11    1.13    0.11
 -12  -3  11    1.24    0.15
 -12   3  10    8.10    0.32
 -12  -3  10    9.01    0.36
 -12   3   9    0.78    0.11
 -12  -3   9    0.74    0.13
 -12   3   8   28.94    0.96
 -12  -3   8   31.06    0.91
 -12  -3   8   31.21    0.98
 -12   3   7   10.89    0.38
  12   3  -7   11.33    0.44
 -12  -3   7   11.05    0.42
  12   3  -6   20.45    0.60
  12   3  -6   20.73    0.64
 -12   3   6   19.61    0.63
 -12  -3   6   20.93    0.68
 -12  -3   6   18.11    0.65
 -12   3   5    0.94    0.14
  12   3  -5    0.99    0.13
  12   3  -5    1.16    0.11
 -12  -3   5    1.09    0.16
 -12  -3   5    0.87    0.12
  12   3  -4    2.31    0.18
 -12   3   4    2.04    0.19
  12   3  -4    2.20    0.16
 -12  -3   4    2.13    0.18
 -12  -3   4    2.48    0.22
  12   3  -3    1.34    0.11
  12   3  -3    1.29    0.13
 -12   3   3    1.15    0.16
 -12  -3   3    1.79    0.20
 -12  -3   3    1.27    0.12
 -12   3   2   -0.05    0.11
  12   3  -2    0.05    0.08
 -12  -3   2    0.07    0.14
 -12  -3   2    0.02    0.07
 -12   3   1    0.06    0.12
  12   3  -1   -0.05    0.07
 -12  -3   1   -0.17    0.14
 -12  -3   1   -0.18    0.07
 -12   3   0    1.41    0.19
 -12  -3   0    1.21    0.12
 -12   3  -1    0.84    0.17
 -12   3  -2    0.21    0.14
  12   3   3    3.29    0.18
 -12   3  -3    3.45    0.28
 -12   3  -4    8.33    0.43
 -12   3  -5    0.77    0.18
 -12   3  -6    0.28    0.17
  12   3   6    0.10    0.13
 -12   3  -7    0.49    0.18
  12   3   7    0.44    0.18
 -12   3  -8    1.83    0.26
  12   3   8    1.62    0.24
 -12   4  14    0.16    0.11
 -12  -4  14   -0.22    0.23
 -12  -4  14    0.06    0.16
 -12   4  13    0.53    0.12
 -12  -4  13    0.17    0.22
 -12  -4  13    0.52    0.17
 -12   4  12    1.87    0.17
 -12  -4  12    2.15    0.21
 -12   4  11   -0.05    0.10
 -12  -4  11   -0.14    0.13
 -12   4  10    0.58    0.12
 -12  -4  10    0.64    0.15
 -12   4   9    0.71    0.12
 -12  -4   9    0.73    0.15
 -12   4   8   -0.08    0.10
 -12   4   8    0.07    0.10
 -12  -4   8    0.06    0.12
 -12   4   7    3.76    0.23
 -12   4   7    3.60    0.22
  12   4  -7    4.50    0.27
 -12  -4   7    3.70    0.24
 -12   4   6   17.81    0.61
  12   4  -6   18.43    0.60
 -12  -4   6   18.30    0.64
 -12   4   5    0.28    0.13
  12   4  -5    0.14    0.10
 -12  -4   5    0.05    0.11
  12   4  -4    2.69    0.18
 -12   4   4    2.84    0.23
 -12  -4   4    3.15    0.26
 -12  -4   4    2.44    0.20
  12   4  -3    1.10    0.11
 -12   4   3    1.17    0.17
 -12  -4   3    1.00    0.19
 -12  -4   3    0.75    0.12
 -12   4   2    0.89    0.17
 -12  -4   2    0.72    0.11
 -12  -4   2    1.01    0.19
 -12   4   1    2.99    0.26
 -12   4   0    0.89    0.18
 -12   4  -1    4.64    0.32
  12   4   1    4.62    0.19
 -12   4  -2    2.69    0.27
  12   4   2    2.85    0.18
  12   4   3    9.76    0.36
 -12   4  -3    8.53    0.45
 -12   4  -4    0.03    0.16
 -12   4  -5    8.96    0.49
 -12   4  -6    0.38    0.19
 -12   4  -7    0.10    0.19
 -12   4  -8    0.04    0.18
 -12   5  13    0.44    0.14
 -12   5  12    0.51    0.13
 -12   5  11    0.12    0.13
 -12   5  10    2.82    0.23
 -12  -5  10    3.04    0.28
 -12   5   9    1.71    0.18
 -12  -5   9    1.75    0.20
 -12   5   8    0.10    0.12
 -12   5   8    0.05    0.11
 -12  -5   8    0.00    0.13
 -12   5   7    0.11    0.12
 -12   5   7    0.15    0.13
 -12   5   6    4.83    0.29
 -12   5   5    0.07    0.14
 -12   5   4    1.08    0.18
 -12   5   3    0.41    0.16
 -12   5   2    0.14    0.16
 -12   5   1    1.10    0.20
 -12   5   0    7.31    0.41
 -12   5  -1    4.42    0.33
 -12   5  -2    2.14    0.27
 -12   5  -3    2.77    0.30
 -12   5  -4    0.09    0.18
 -12   5  -5    6.09    0.42
 -12   5  -6    0.26    0.21
 -12   5  -7    0.65    0.24
 -12   6  12    1.04    0.18
 -12   6  11    4.50    0.31
 -12   6  10    4.75    0.31
 -12   6   9    3.56    0.27
 -12   6   8    0.15    0.14
 -12   6   8    0.38    0.16
 -12   6   7    4.71    0.30
 -12   6   7    4.40    0.30
 -12   6   6    1.79    0.21
 -12   6   5    5.93    0.36
 -12   6   4    3.73    0.31
 -12   6   3    0.44    0.18
 -12   6   2    1.77    0.24
 -12   6   1    2.04    0.26
 -12   6   0    1.16    0.23
 -12   6  -1    3.14    0.32
 -12   6  -2   -0.02    0.19
 -12   6  -3    0.39    0.21
 -12   6  -4    0.83    0.24
 -12   6  -5    0.30    0.23
 -12   7  10    0.36    0.18
 -12   7   9    0.27    0.17
 -12   7   8   -0.24    0.16
 -12   7   8    0.03    0.16
 -12   7   7    1.10    0.22
 -12   7   7    1.06    0.20
 -12   7   6   -0.08    0.17
 -12   7   5    0.15    0.18
 -12   7   4   -0.06    0.18
 -12   7   3    2.87    0.31
 -12   7   2    1.56    0.26
 -12   7   1    1.88    0.29
 -12   7   0    0.73    0.23
 -12   7  -1    0.29    0.23
 -12   7  -2    2.58    0.34
 -12   7  -3    0.81    0.27
 -13   0  12    4.72    0.18
 -13   0  11    0.03    0.06
 -13   0  10   54.75    1.63
 -13   0   9    0.05    0.06
 -13   0   8   80.18    2.38
 -13   0   7   -0.02    0.06
 -13   0   7   -0.01    0.06
 -13   0   7   -0.03    0.07
 -13   0   6    4.54    0.20
 -13   0   6    4.43    0.19
 -13   0   5   -0.01    0.05
 -13   0   5   -0.03    0.07
 -13   0   4    1.19    0.12
 -13   0   4    1.22    0.12
 -13   0   3    0.01    0.07
 -13   0   3   -0.06    0.05
 -13   0   2   22.66    0.72
 -13   0   2   23.25    0.74
 -13   0   1    0.01    0.09
 -13   0   1    0.01    0.07
 -13   0   0  173.24    4.82
 -13   0   0  180.59    5.25
 -13   0  -1    0.21    0.12
 -13   0  -2   70.44    2.02
 -13   0  -3    0.04    0.11
 -13   0  -4   -0.13    0.10
 -13   0  -5    0.01    0.11
 -13   0  -6    0.06    0.13
 -13   0  -7    0.04    0.12
 -13   0  -8    0.16    0.15
  13   0   8    0.19    0.15
 -13  -1  15    0.33    0.10
 -13  -1  14    0.09    0.09
 -13  -1  13    0.07    0.08
 -13  -1  12    3.07    0.18
 -13   1  11    1.20    0.08
 -13  -1  11    0.98    0.11
 -13   1  10   20.52    0.63
 -13  -1  10   20.38    0.66
 -13   1   9   34.65    1.05
 -13  -1   9   35.19    1.08
 -13   1   8   11.09    0.37
 -13  -1   8   11.56    0.39
 -13  -1   8   10.96    0.34
 -13  -1   8   11.28    0.35
 -13   1   7   56.17    1.55
 -13   1   7   55.82    1.69
 -13  -1   7   55.83    1.56
 -13  -1   7   56.87    1.71
 -13  -1   7   58.51    1.57
 -13   1   6   26.25    0.82
  13   1  -6   27.21    0.84
 -13   1   6   25.84    0.77
 -13  -1   6   26.52    0.79
 -13  -1   6   25.92    0.77
 -13  -1   6   26.71    0.83
 -13   1   5    2.09    0.13
 -13   1   5    2.15    0.16
 -13  -1   5    1.94    0.14
 -13   1   4    0.77    0.09
 -13   1   4    0.95    0.12
 -13  -1   4    0.59    0.08
 -13   1   3    1.99    0.17
 -13   1   3    2.21    0.14
 -13  -1   3    1.90    0.15
 -13   1   2    1.26    0.15
 -13  -1   2    1.36    0.13
 -13   1   1    8.37    0.36
 -13  -1   1    8.30    0.33
 -13   1   0    8.81    0.37
  13   1   0    7.73    0.36
 -13  -1   0    8.27    0.34
 -13   1  -1    1.54    0.18
 -13  -1  -1    1.35    0.14
 -13   1  -2   89.58    2.55
 -13   1  -3    3.10    0.25
 -13   1  -4    0.74    0.15
 -13   1  -5    0.33    0.14
 -13   1  -6    2.12    0.24
 -13  -1  -6    2.49    0.23
  13   1   7    3.36    0.27
 -13   1  -7    2.99    0.27
 -13  -1  -7    3.43    0.26
 -13   1  -8    1.53    0.23
 -13  -1  -8    1.25    0.20
 -13  -2  15    0.02    0.11
 -13  -2  14    0.79    0.13
 -13   2  13    0.39    0.07
 -13  -2  13    0.43    0.12
 -13   2  12    1.19    0.11
 -13  -2  12    1.28    0.14
 -13   2  11    4.32    0.19
 -13  -2  11    4.56    0.24
 -13  -2  10    0.21    0.10
 -13  -2   9    4.58    0.24
 -13  -2   9    4.94    0.19
 -13  -2   8    9.68    0.37
 -13  -2   8   10.11    0.35
 -13   2   7    0.16    0.08
 -13  -2   7    0.21    0.09
 -13  -2   7    0.21    0.10
 -13   2   6    1.08    0.12
  13   2  -6    1.15    0.17
  13   2  -6    1.66    0.16
 -13  -2   6    1.04    0.11
  13   2  -5    0.94    0.14
  13   2  -5    1.35    0.17
 -13   2   5    1.02    0.13
 -13  -2   5    0.93    0.10
 -13  -2   5    1.06    0.16
  13   2  -4    2.49    0.23
  13   2  -4    3.68    0.25
 -13   2   4    2.80    0.20
 -13  -2   4    3.07    0.18
 -13  -2   4    3.22    0.26
 -13   2   3    4.26    0.24
 -13  -2   3    4.01    0.21
 -13   2   2   13.38    0.49
 -13  -2   2   13.17    0.47
 -13   2   1   23.39    0.77
 -13  -2   1   23.15    0.76
 -13   2   0   44.66    1.35
 -13  -2   0   44.63    1.39
 -13   2  -1    3.68    0.27
 -13   2  -2    0.10    0.13
 -13   2  -3    5.58    0.34
 -13   2  -4    5.83    0.36
 -13   2  -5    0.89    0.19
 -13   2  -6   -0.07    0.13
 -13   2  -7    0.43    0.17
 -13   2  -8    1.18    0.23
  13   2   9    1.33    0.25
 -13   3  15    0.07    0.09
 -13  -3  15   -0.05    0.14
 -13   3  14    1.00    0.11
 -13  -3  14    1.19    0.17
 -13   3  13   -0.02    0.08
 -13  -3  13   -0.10    0.13
 -13   3  12    1.42    0.14
 -13  -3  12    1.16    0.16
 -13   3  11    0.11    0.08
 -13  -3  11   -0.05    0.12
 -13   3  10    0.22    0.09
 -13  -3  10    0.06    0.12
 -13   3   9    2.06    0.16
 -13  -3   9    1.96    0.19
 -13   3   8    5.01    0.20
 -13  -3   8    4.88    0.26
 -13   3   7    0.98    0.12
  13   3  -7    1.02    0.13
 -13  -3   7    0.75    0.12
  13   3  -6    5.74    0.26
 -13   3   6    4.61    0.25
  13   3  -6    5.15    0.28
 -13  -3   6    5.28    0.29
 -13  -3   6    5.31    0.25
 -13   3   5    8.84    0.37
  13   3  -5    8.98    0.33
  13   3  -5    9.61    0.37
 -13  -3   5    9.45    0.37
 -13  -3   5    9.49    0.41
 -13   3   4    4.90    0.27
  13   3  -4    5.13    0.22
  13   3  -4    4.62    0.25
 -13  -3   4    4.60    0.30
 -13  -3   4    4.84    0.24
  13   3  -3    0.56    0.11
 -13   3   3    0.70    0.14
  13   3  -3    0.47    0.10
 -13  -3   3    0.71    0.18
 -13  -3   3    0.35    0.09
 -13   3   2   17.43    0.62
  13   3  -2   17.22    0.53
 -13  -3   2   16.59    0.59
 -13  -3   2   18.18    0.65
 -13   3   1    0.18    0.12
 -13   3   0    0.11    0.13
 -13   3  -1    3.85    0.29
 -13   3  -2   11.30    0.50
 -13   3  -3    4.67    0.32
 -13   3  -4    2.00    0.24
 -13   3  -5    2.10    0.26
 -13   3  -6    0.79    0.20
  13   3   6    0.64    0.17
 -13   3  -7    0.24    0.19
  13   3   7    0.32    0.17
 -13   3  -8    0.02    0.18
 -13   4  14    0.49    0.12
 -13  -4  14    0.33    0.17
 -13   4  13    8.12    0.35
 -13  -4  13    8.85    0.42
 -13   4  12    1.92    0.18
 -13  -4  12    1.98    0.20
 -13   4  11    8.65    0.36
 -13  -4  11    9.04    0.41
 -13   4  10    4.11    0.23
 -13  -4  10    4.09    0.27
 -13   4   9    2.52    0.19
 -13  -4   9    2.28    0.24
 -13   4   8    0.80    0.12
 -13  -4   8    0.72    0.14
  13   4  -7    4.86    0.29
 -13   4   7    5.32    0.27
 -13  -4   7    5.11    0.29
  13   4  -6    4.20    0.26
 -13   4   6    3.86    0.25
 -13  -4   6    3.48    0.23
  13   4  -5    4.99    0.25
 -13   4   5    4.41    0.27
 -13  -4   5    4.44    0.25
 -13   4   4    3.60    0.26
  13   4  -4    3.97    0.21
 -13  -4   4    3.53    0.23
  13   4  -3    8.17    0.29
 -13   4   3    7.77    0.37
 -13   4   2    0.35    0.15
 -13   4   1    0.95    0.19
 -13   4   0    7.06    0.38
 -13   4  -1    0.48    0.16
 -13   4  -2    0.27    0.16
 -13   4  -3    6.48    0.41
 -13   4  -4    0.04    0.17
 -13   4  -5    0.59    0.20
 -13   4  -6    0.43    0.19
 -13   4  -7    0.11    0.20
 -13   5  13    1.78    0.19
 -13   5  12    0.33    0.13
 -13   5  11    0.09    0.12
 -13   5  10    0.67    0.14
 -13   5   9    6.97    0.34
 -13   5   8    0.37    0.13
 -13   5   8    0.26    0.12
 -13   5   7   -0.01    0.13
 -13   5   6    4.85    0.30
 -13   5   5    0.62    0.17
 -13   5   4    4.72    0.31
 -13   5   3    0.42    0.16
 -13   5   2    0.04    0.15
 -13   5   1   -0.04    0.15
 -13   5   0    0.34    0.18
 -13   5  -1    3.15    0.31
 -13   5  -2    8.26    0.46
 -13   5  -3    2.92    0.32
 -13   5  -4   -0.09    0.18
 -13   5  -5    0.17    0.21
 -13   5  -6    0.40    0.22
 -13   6  11    0.75    0.17
 -13   6  10    0.18    0.15
 -13   6   9    0.83    0.16
 -13   6   8    3.10    0.26
 -13   6   8    2.91    0.25
 -13   6   7    2.91    0.27
 -13   6   6    0.20    0.16
 -13   6   5    0.06    0.16
 -13   6   4    0.22    0.17
 -13   6   3    2.47    0.27
 -13   6   2    0.73    0.20
 -13   6   1    5.70    0.38
 -13   6   0    2.40    0.30
 -13   6  -1    0.30    0.20
 -13   6  -2    0.18    0.21
 -13   6  -3    1.46    0.27
 -13   6  -4    0.46    0.23
 -13   6  -5    0.46    0.24
 -13   7   9    0.17    0.16
 -13   7   8    0.95    0.20
 -13   7   8    1.48    0.23
 -13   7   7    3.94    0.32
 -13   7   6    0.61    0.20
 -13   7   5   -0.04    0.17
 -13   7   4   -0.04    0.18
 -13   7   3   -0.15    0.18
 -13   7   2    1.06    0.24
 -13   7   1    0.02    0.20
 -13   7   0    0.08    0.20
 -13   7  -1    0.72    0.25
 -13   7  -2   -0.02    0.24
 -14   0  14    3.18    0.15
 -14   0  13   -0.06    0.06
 -14   0  12    0.00    0.06
 -14   0  11   -0.04    0.06
 -14   0  10    3.48    0.16
 -14   0   9   -0.01    0.06
 -14   0   8    0.28    0.07
 -14   0   8    0.42    0.06
 -14   0   7    0.01    0.09
 -14   0   7    0.01    0.07
 -14   0   7   -0.05    0.06
 -14   0   5    0.05    0.06
 -14   0   5   -0.01    0.07
 -14   0   4   11.86    0.42
 -14   0   4   12.47    0.42
 -14   0   3    0.02    0.06
 -14   0   3   -0.07    0.08
 -14   0   2   89.22    2.66
 -14   0   2   87.37    2.46
 -14   0   1    0.22    0.12
 -14   0   1    0.26    0.10
 -14   0   0   85.90    2.42
 -14   0  -1   -0.04    0.10
 -14   0  -2    0.80    0.15
 -14   0  -3   -0.03    0.11
 -14   0  -4    1.44    0.18
 -14   0  -5   -0.15    0.11
 -14   0  -6    4.43    0.31
 -14   0  -7    0.05    0.15
 -14   0  -8    0.14    0.15
 -14  -1  15    0.99    0.12
 -14  -1  14    0.23    0.09
 -14  -1  13    0.12    0.09
 -14   1  12   13.57    0.44
 -14  -1  12   14.58    0.48
 -14   1  11    7.44    0.26
 -14  -1  11    7.70    0.30
 -14   1  10    5.01    0.20
 -14  -1  10    5.36    0.23
 -14   1   9    0.54    0.07
 -14  -1   9    0.51    0.09
 -14   1   8   18.05    0.57
 -14  -1   8   17.78    0.58
 -14  -1   8   17.78    0.53
 -14  -1   8   17.69    0.52
 -14   1   7    6.39    0.25
 -14   1   7    6.47    0.25
 -14  -1   7    6.62    0.26
 -14  -1   7    6.49    0.24
 -14  -1   7    6.68    0.28
 -14   1   6    3.54    0.19
 -14   1   6    3.81    0.18
 -14  -1   6    3.34    0.22
 -14  -1   6    3.80    0.18
 -14  -1   6    3.63    0.18
 -14   1   5    3.30    0.17
 -14   1   5    3.24    0.19
 -14  -1   5    3.57    0.18
 -14  -1   5    2.51    0.21
 -14   1   4    3.81    0.19
 -14   1   4    3.49    0.21
 -14  -1   4    3.44    0.19
 -14   1   3    5.69    0.28
 -14  -1   3    5.84    0.26
 -14   1   2   17.95    0.61
 -14  -1   2   17.65    0.60
 -14   1   1    0.34    0.13
 -14  -1   1    0.27    0.09
 -14   1   0   54.42    1.60
 -14   1  -1   31.49    1.00
 -14   1  -2    1.10    0.17
 -14   1  -3    6.60    0.35
 -14   1  -4    0.27    0.13
 -14   1  -5    0.47    0.15
 -14  -1  -5    0.52    0.14
 -14   1  -6    2.97    0.28
 -14  -1  -6    2.88    0.25
 -14   1  -7    0.94    0.19
 -14  -1  -7    0.58    0.16
 -14   1  -8    0.28    0.17
 -14  -1  -8    0.23    0.15
 -14  -2  15    2.13    0.20
 -14   2  14    2.54    0.13
 -14  -2  14    2.65    0.21
 -14  -2  13    0.73    0.13
 -14  -2  12   21.96    0.73
 -14  -2  11    4.61    0.25
 -14  -2  10    6.86    0.30
 -14  -2   9   20.02    0.65
 -14  -2   9   18.93    0.56
 -14  -2   9   19.59    0.58
 -14  -2   8    0.68    0.11
 -14  -2   8    0.97    0.12
 -14   2   7    5.09    0.23
 -14  -2   7    5.63    0.28
 -14  -2   7    5.27    0.24
  14   2  -6    0.93    0.16
 -14   2   6    0.79    0.11
 -14  -2   6    0.79    0.10
  14   2  -5    0.99    0.15
  14   2  -5    0.64    0.15
 -14   2   5    0.72    0.12
 -14  -2   5    0.83    0.16
 -14  -2   5    0.56    0.09
 -14   2   4   11.10    0.43
  14   2  -4   11.63    0.44
 -14  -2   4   12.21    0.49
 -14  -2   4   11.73    0.42
 -14   2   3    3.22    0.22
 -14  -2   3    2.82    0.19
 -14   2   2    0.21    0.12
 -14  -2   2   -0.05    0.08
 -14   2   1   11.92    0.47
 -14  -2   1   11.63    0.45
 -14   2   0   18.91    0.68
 -14   2  -1   18.13    0.67
 -14   2  -2   -0.04    0.13
 -14   2  -3    0.38    0.15
 -14   2  -4    0.30    0.15
 -14   2  -5   -0.04    0.14
 -14   2  -6    0.51    0.18
 -14   2  -7    0.39    0.18
 -14   2  -8    0.13    0.18
 -14   3  14    0.55    0.10
 -14  -3  14    0.63    0.15
 -14   3  13    0.26    0.09
 -14  -3  13    0.19    0.14
 -14   3  12    3.59    0.19
 -14  -3  12    4.04    0.26
 -14   3  11    1.05    0.11
 -14  -3  11    1.11    0.15
 -14  -3  10   13.91    0.52
 -14  -3   9   -0.02    0.11
 -14   3   8    8.75    0.31
 -14  -3   8    9.13    0.37
 -14   3   7    0.67    0.12
 -14  -3   7    0.62    0.12
 -14   3   6    0.94    0.14
  14   3  -6    1.25    0.16
 -14  -3   6    1.16    0.13
 -14   3   5    4.02    0.25
  14   3  -5    4.65    0.27
 -14  -3   5    4.34    0.24
 -14   3   4   14.49    0.54
  14   3  -4   14.82    0.50
 -14  -3   4   14.70    0.53
  14   3  -3    0.13    0.10
 -14   3   3    0.13    0.12
 -14  -3   3   -0.14    0.09
  14   3  -2    0.12    0.10
 -14   3   2    0.17    0.13
 -14   3   1    6.99    0.37
 -14   3   0   13.45    0.56
 -14   3  -1    0.73    0.17
 -14   3  -2    5.07    0.33
 -14   3  -3    0.91    0.19
 -14   3  -4    1.62    0.24
 -14   3  -5    3.82    0.34
 -14   3  -6    1.88    0.26
 -14   3  -7    0.16    0.18
 -14   4  14    0.11    0.11
 -14  -4  14    0.06    0.16
 -14   4  13    0.31    0.12
 -14  -4  13    0.55    0.17
 -14   4  12    2.39    0.19
 -14  -4  12    2.44    0.23
 -14   4  11    0.68    0.12
 -14  -4  11    0.70    0.16
 -14   4  10    2.67    0.19
 -14  -4  10    2.53    0.24
 -14  -4   9    1.46    0.17
 -14   4   8    0.54    0.12
 -14  -4   8    0.49    0.13
 -14   4   7    0.34    0.12
 -14  -4   7    0.14    0.12
 -14   4   6    1.22    0.16
 -14  -4   6    0.95    0.14
 -14   4   5    0.71    0.15
 -14  -4   5    0.52    0.12
 -14   4   4    0.51    0.15
 -14   4   3   30.72    0.99
 -14   4   2   -0.05    0.13
 -14   4   1    2.31    0.24
 -14   4   0    3.41    0.29
 -14   4  -1    1.07    0.20
 -14   4  -2    1.24    0.22
 -14   4  -3    0.98    0.22
 -14   4  -4    1.72    0.26
 -14   4  -5    0.88    0.22
 -14   4  -6    1.80    0.28
 -14   5  12    2.33    0.22
 -14   5  11    0.32    0.13
 -14   5  10    2.26    0.22
 -14   5   9   -0.18    0.11
 -14   5   8   12.35    0.46
 -14   5   7    4.85    0.29
 -14   5   6    4.92    0.31
 -14   5   5    0.65    0.17
 -14   5   4    3.16    0.28
 -14   5   3    1.37    0.22
 -14   5   2    1.37    0.21
 -14   5   1    1.71    0.24
 -14   5   0    1.41    0.23
 -14   5  -1    0.15    0.19
 -14   5  -2    0.30    0.19
 -14   5  -3    1.61    0.27
 -14   5  -4    3.22    0.35
 -14   5  -5    0.14    0.21
 -14   6  11    0.27    0.15
 -14   6  10    0.48    0.16
 -14   6   9    0.08    0.14
 -14   6   8   -0.07    0.14
 -14   6   7   -0.07    0.15
 -14   6   6    2.29    0.25
 -14   6   5    4.98    0.34
 -14   6   4    1.93    0.25
 -14   6   3    0.60    0.20
 -14   6   2    0.01    0.18
 -14   6   1    0.31    0.20
 -14   6   0    0.27    0.19
 -14   6  -1    6.36    0.44
 -14   6  -2    0.19    0.21
 -14   6  -3    0.67    0.24
 -14   7   8    0.28    0.19
 -14   7   7    0.50    0.20
 -14   7   6    0.53    0.20
 -14   7   5    0.02    0.18
 -14   7   4    0.32    0.20
 -14   7   3    0.21    0.19
 -14   7   2   -0.09    0.19
 -14   7   1    0.45    0.22
 -14   7   0    0.59    0.26
 -15   0  15   -0.08    0.06
 -15   0  14    0.44    0.07
 -15   0  13   -0.04    0.06
 -15   0  12    0.63    0.08
 -15   0  11   -0.03    0.06
 -15   0  10    4.14    0.18
 -15   0   9   -0.10    0.06
 -15   0   8    0.99    0.09
 -15   0   8    1.29    0.12
 -15   0   8    1.27    0.11
 -15   0   7    0.05    0.10
 -15   0   7   -0.05    0.07
 -15   0   7   -0.02    0.06
 -15   0   6   42.03    1.22
 -15   0   6   43.32    1.31
 -15   0   5   -0.08    0.07
 -15   0   5    0.04    0.07
 -15   0   4    5.09    0.25
 -15   0   4    5.06    0.23
 -15   0   3    0.05    0.09
 -15   0   3   -0.05    0.07
 -15   0   2    9.07    0.36
 -15   0   2    8.54    0.37
 -15   0   1   -0.16    0.09
 -15   0   1   -0.12    0.09
 -15   0   0   13.17    0.50
 -15   0  -1    0.17    0.11
 -15   0  -2    5.52    0.31
 -15   0  -3   -0.06    0.11
 -15   0  -4    1.93    0.21
 -15   0  -5    0.02    0.13
 -15   0  -6    0.02    0.13
 -15   0  -7    0.24    0.15
 -15  -1  15    0.03    0.09
 -15  -1  14    2.45    0.17
 -15   1  13    0.30    0.05
 -15  -1  13    0.30    0.09
 -15   1  12    0.44    0.06
 -15  -1  12    0.47    0.09
 -15   1  11    7.25    0.26
 -15  -1  11    7.44    0.29
 -15   1  10    2.82    0.14
 -15  -1  10    2.95    0.17
 -15   1   9   16.65    0.54
 -15  -1   9   16.58    0.55
 -15   1   8    1.17    0.10
 -15   1   8    1.23    0.11
 -15   1   8    1.23    0.12
 -15  -1   8    1.10    0.10
 -15  -1   8    0.94    0.10
 -15  -1   8    1.32    0.12
 -15   1   7    7.91    0.30
 -15   1   7    8.06    0.30
 -15  -1   7    8.09    0.33
 -15  -1   7    7.94    0.29
 -15  -1   7    8.58    0.31
 -15   1   6   -0.03    0.08
 -15   1   6    0.00    0.07
 -15  -1   6   -0.04    0.07
 -15  -1   6   -0.05    0.08
 -15  -1   6   -0.09    0.07
 -15   1   5    3.37    0.18
 -15   1   5    2.75    0.19
 -15  -1   5    3.18    0.18
 -15  -1   5    2.88    0.18
 -15   1   4    1.92    0.18
 -15   1   4    2.09    0.16
 -15  -1   4    1.83    0.16
 -15   1   3    9.31    0.39
 -15  -1   3   10.05    0.37
 -15   1   2   10.67    0.43
 -15  -1   2   10.48    0.40
 -15   1   1    0.09    0.12
 -15   1   0    0.95    0.16
 -15   1  -1    4.01    0.28
 -15   1  -2    1.09    0.17
 -15   1  -3    0.13    0.13
 -15  -1  -3    0.10    0.11
 -15   1  -4    0.33    0.14
 -15  -1  -4    0.11    0.12
 -15   1  -5    3.69    0.30
 -15  -1  -5    3.54    0.27
 -15   1  -6    0.65    0.18
 -15  -1  -6    0.58    0.16
 -15   1  -7    1.14    0.22
 -15  -1  -7    1.23    0.21
 -15  -2  15    1.04    0.14
 -15  -2  14    0.00    0.11
 -15  -2  13    0.45    0.12
 -15  -2  12   14.41    0.51
 -15  -2  11    1.47    0.14
 -15  -2  10    0.40    0.11
 -15  -2   9    0.60    0.07
 -15  -2   9    0.43    0.10
 -15   2   8    0.52    0.08
 -15  -2   8    0.28    0.09
 -15   2   7    0.03    0.09
 -15  -2   7   -0.10    0.08
 -15   2   6    0.03    0.09
 -15  -2   6   -0.05    0.08
 -15   2   5    0.05    0.10
  15   2  -5   -0.12    0.12
 -15  -2   5    0.00    0.07
 -15   2   4   40.56    1.23
 -15  -2   4   42.03    1.29
 -15   2   3   14.67    0.55
 -15  -2   3   14.79    0.52
 -15   2   2   84.86    2.42
 -15   2   1    9.19    0.42
 -15   2   0    0.29    0.14
 -15   2  -1    0.33    0.14
 -15   2  -2    3.66    0.28
 -15   2  -3    0.27    0.15
 -15   2  -4    5.39    0.36
 -15   2  -5    0.06    0.15
 -15   2  -6    0.36    0.18
 -15   2  -7    0.35    0.18
 -15  -2  -7    0.03    0.13
 -15  -3  14    2.45    0.24
 -15  -3  13    0.30    0.14
 -15  -3  12    9.21    0.40
 -15  -3  11    0.00    0.12
 -15  -3  10    2.55    0.21
 -15  -3   9    1.99    0.19
 -15   3   8    3.25    0.18
 -15  -3   8    3.07    0.21
 -15   3   7    0.26    0.11
 -15  -3   7    0.16    0.10
 -15   3   6    1.55    0.16
  15   3  -6    1.23    0.17
 -15  -3   6    1.09    0.13
  15   3  -5    0.17    0.12
 -15   3   5    0.16    0.11
 -15  -3   5    0.15    0.10
  15   3  -4   12.50    0.45
 -15   3   4   11.80    0.48
 -15  -3   4   12.37    0.46
 -15   3   3   -0.01    0.13
 -15   3   2   25.39    0.86
 -15   3   1    8.50    0.42
 -15   3   0   28.98    0.98
 -15   3  -1    3.42    0.28
 -15   3  -2    1.35    0.22
 -15   3  -3    0.10    0.15
 -15   3  -4    1.02    0.22
 -15   3  -5    0.22    0.18
 -15   3  -6    1.75    0.28
 -15   4  13    2.62    0.19
 -15  -4  13    3.03    0.28
 -15  -4  12    6.19    0.35
 -15  -4  11    2.79    0.27
 -15  -4  10    0.75    0.16
 -15  -4   9    0.16    0.12
 -15   4   8    0.26    0.11
 -15  -4   8    0.23    0.12
 -15   4   7    0.38    0.12
 -15  -4   7    0.42    0.13
 -15   4   6    6.32    0.32
 -15   4   5    9.70    0.42
 -15   4   4    0.82    0.18
 -15   4   3    0.95    0.18
 -15   4   2   10.58    0.48
 -15   4   1    2.77    0.27
 -15   4   0    4.35    0.32
 -15   4  -1    2.33    0.26
 -15   4  -2    0.41    0.18
 -15   4  -3   -0.15    0.16
 -15   4  -4    0.60    0.21
 -15   4  -5    0.28    0.20
 -15   5  12    0.31    0.13
 -15   5   9    0.08    0.11
 -15   5   8    0.16    0.13
 -15   5   7   -0.07    0.13
 -15   5   6    0.73    0.17
 -15   5   5    1.91    0.23
 -15   5   4    0.38    0.17
 -15   5   3    0.98    0.20
 -15   5   2    2.13    0.26
 -15   5   1    0.42    0.19
 -15   5   0    0.42    0.18
 -15   5  -1    0.29    0.19
 -15   5  -2    0.94    0.23
 -15   5  -3    0.20    0.20
 -15   5  -4    1.94    0.30
 -15   6   9    0.35    0.16
 -15   6   8    0.93    0.18
 -15   6   7    1.40    0.21
 -15   6   6    0.17    0.17
 -15   6   5    0.53    0.18
 -15   6   4    0.45    0.19
 -15   6   3    0.31    0.19
 -15   6   2    0.38    0.19
 -15   6   1    0.37    0.20
 -15   6   0   -0.07    0.20
 -15   6  -1    1.44    0.27
 -15   6  -2    1.00    0.26
 -15   7   7    0.33    0.20
 -15   7   6    0.17    0.19
 -15   7   5    1.79    0.27
 -15   7   4    0.81    0.23
 -16   0  15   -0.08    0.06
 -16   0  14    3.90    0.17
 -16   0  13   -0.02    0.06
 -16   0  12    2.91    0.15
 -16   0  11   -0.06    0.06
 -16   0  10   -0.05    0.06
 -16   0   9   -0.07    0.06
 -16   0   8   -0.01    0.09
 -16   0   8    0.17    0.07
 -16   0   8    0.15    0.07
 -16   0   7    0.00    0.08
 -16   0   7    0.01    0.07
 -16   0   6    4.03    0.21
 -16   0   6    4.01    0.21
 -16   0   5    0.05    0.08
 -16   0   5   -0.01    0.07
 -16   0   4    1.55    0.16
 -16   0   4    1.40    0.15
 -16   0   3    0.07    0.08
 -16   0   3   -0.06    0.09
 -16   0   2    3.43    0.23
 -16   0   1   -0.07    0.10
 -16   0   0    0.71    0.14
 -16   0  -1    0.07    0.11
 -16   0  -2    7.58    0.38
 -16   0  -3    0.03    0.12
 -16   0  -4    0.18    0.13
 -16   0  -5   -0.11    0.12
 -16   0  -6    0.38    0.17
 -16  -1  15   -0.10    0.09
 -16   1  14    2.73    0.13
 -16  -1  14    2.67    0.18
 -16   1  13    0.07    0.06
 -16  -1  13    0.02    0.08
 -16   1  12    0.04    0.06
 -16  -1  12    0.08    0.08
 -16   1  11    0.09    0.06
 -16  -1  11    0.02    0.08
 -16   1  10    0.68    0.08
 -16  -1  10    0.58    0.09
 -16   1   9    0.12    0.07
 -16  -1   9    0.19    0.06
 -16  -1   9    0.12    0.08
 -16   1   8    3.62    0.19
 -16   1   8    3.80    0.18
 -16   1   8    3.62    0.18
 -16  -1   8    3.58    0.20
 -16  -1   8    3.77    0.18
 -16   1   7    5.66    0.25
 -16   1   7    5.78    0.25
 -16  -1   7    5.46    0.24
 -16  -1   7    5.73    0.25
 -16   1   6    0.00    0.08
 -16   1   6    0.06    0.09
 -16  -1   6   -0.03    0.07
 -16  -1   6    0.14    0.08
 -16   1   5    1.63    0.15
 -16   1   5    1.88    0.17
 -16  -1   5    1.68    0.16
 -16  -1   5    1.73    0.15
 -16   1   4    1.82    0.18
 -16  -1   4    1.63    0.17
 -16  -1   4    1.66    0.16
 -16   1   3    2.87    0.23
 -16  -1   3    3.29    0.20
 -16  -1   3    3.21    0.20
 -16   1   2    2.08    0.21
 -16   1   1   16.55    0.61
 -16   1   0    0.03    0.12
 -16   1  -1    1.64    0.20
 -16  -1  -1    1.37    0.17
 -16   1  -2   -0.01    0.11
 -16  -1  -2   -0.03    0.10
 -16   1  -3    0.16    0.13
 -16  -1  -3    0.05    0.12
 -16   1  -4   -0.02    0.13
 -16  -1  -4   -0.03    0.11
 -16   1  -5    0.08    0.15
 -16  -1  -5    0.46    0.15
 -16   1  -6    2.09    0.26
 -16  -1  -6    1.78    0.24
 -16  -2  14    0.56    0.13
 -16  -2  13    1.46    0.15
 -16  -2  12    0.19    0.11
 -16  -2  11    0.86    0.12
 -16  -2  10    0.95    0.12
 -16  -2   9    2.15    0.13
 -16  -2   9    1.92    0.17
 -16   2   8    4.98    0.21
 -16  -2   8    4.93    0.21
 -16  -2   8    4.85    0.24
 -16   2   7    7.15    0.30
 -16  -2   7    7.31    0.30
 -16   2   6    0.99    0.14
 -16  -2   6    0.53    0.10
 -16   2   5   15.50    0.56
 -16  -2   5   16.29    0.56
 -16   2   4    6.13    0.33
 -16  -2   4    6.54    0.30
 -16   2   3    0.01    0.11
 -16   2   2    4.04    0.28
 -16   2   1    4.52    0.30
 -16   2   0    0.16    0.13
 -16   2  -1    1.55    0.21
 -16   2  -2    3.11    0.28
 -16   2  -3    0.11    0.14
 -16   2  -4    1.08    0.21
 -16   2  -5    1.21    0.22
 -16   2  -6    0.25    0.19
 -16  -2  -6    0.30    0.15
 -16  -3  14    1.67    0.18
 -16  -3  13    1.52    0.18
 -16  -3  12    0.73    0.15
 -16  -3  11    5.99    0.31
 -16  -3  10    8.49    0.37
 -16  -3   9   -0.03    0.10
 -16   3   8    0.59    0.11
 -16  -3   8    0.34    0.11
 -16   3   7    0.98    0.13
 -16  -3   7    0.92    0.13
 -16   3   6    0.86    0.14
 -16  -3   6    0.60    0.12
 -16   3   5    6.65    0.32
 -16   3   4    0.69    0.15
 -16   3   3    0.05    0.13
 -16   3   2    0.09    0.14
 -16   3   1    2.97    0.28
 -16   3   0    1.49    0.22
 -16   3  -1    2.73    0.27
 -16   3  -2   -0.19    0.13
 -16   3  -3    0.52    0.20
 -16   3  -4    3.55    0.32
 -16   3  -5    0.59    0.21
 -16  -4  13    1.51    0.20
 -16  -4  12    0.07    0.14
 -16  -4  11    3.02    0.27
 -16  -4  10    0.82    0.16
 -16   4   9    0.08    0.09
 -16   4   8    0.14    0.12
 -16   4   7    0.02    0.12
 -16   4   6    0.74    0.15
 -16   4   5    7.22    0.36
 -16   4   4    6.04    0.35
 -16   4   3   20.26    0.74
 -16   4   2    9.07    0.45
 -16   4   1    7.10    0.42
 -16   4   0    1.30    0.23
 -16   4  -1    0.14    0.17
 -16   4  -2    1.77    0.26
 -16   4  -3    0.32    0.20
 -16   4  -4    0.20    0.20
 -16   5   9    0.44    0.13
 -16   5   8    2.10    0.20
 -16   5   7    0.09    0.14
 -16   5   6    1.12    0.19
 -16   5   5    1.19    0.20
 -16   5   4    0.43    0.18
 -16   5   3    5.58    0.37
 -16   5   2    4.47    0.35
 -16   5   1    6.11    0.41
 -16   5   0    2.40    0.30
 -16   5  -1    0.42    0.21
 -16   5  -2    0.24    0.21
 -16   5  -3    0.76    0.24
 -16   6   9   -0.10    0.14
 -16   6   8    0.32    0.17
 -16   6   7    0.41    0.17
 -16   6   6    3.02    0.29
 -16   6   5    0.08    0.16
 -16   6   4    0.60    0.21
 -16   6   3    0.71    0.21
 -16   6   2    1.04    0.24
 -16   6   1    0.83    0.23
 -16   6   0    1.75    0.30
 -17   0  14   12.26    0.41
 -17   0  13   -0.06    0.06
 -17   0  12    2.37    0.15
 -17   0  11    0.02    0.07
 -17   0  10   12.06    0.42
 -17   0   9    0.03    0.07
 -17   0   8    5.83    0.24
 -17   0   8    5.56    0.25
 -17   0   7    0.05    0.08
 -17   0   7    0.14    0.09
 -17   0   6   55.14    1.61
 -17   0   6   57.96    1.73
 -17   0   5    0.04    0.09
 -17   0   5   -0.06    0.08
 -17   0   4   10.88    0.41
 -17   0   4   10.64    0.42
 -17   0   3    0.09    0.10
 -17   0   2    2.95    0.23
 -17   0   1   -0.03    0.10
 -17   0   0    0.13    0.11
 -17   0  -1   -0.08    0.10
 -17   0  -2    0.15    0.12
 -17   0  -3    0.12    0.13
 -17   0  -4    0.10    0.14
 -17   0  -5   -0.05    0.13
 -17   1  14    0.18    0.06
 -17  -1  14    0.08    0.09
 -17   1  13   -0.03    0.06
 -17  -1  13    0.03    0.08
 -17   1  12    0.54    0.08
 -17  -1  12    0.36    0.09
 -17   1  11    1.22    0.12
 -17  -1  11    1.06    0.11
 -17   1  10    0.53    0.08
 -17  -1  10    0.39    0.09
 -17   1   9    0.12    0.07
 -17  -1   9    0.09    0.08
 -17  -1   9    0.14    0.06
 -17   1   8   10.88    0.39
 -17   1   8   10.51    0.36
 -17  -1   8   10.21    0.36
 -17  -1   8   10.37    0.39
 -17   1   7    0.46    0.09
 -17   1   7    0.38    0.10
 -17  -1   7    0.27    0.09
 -17  -1   7    0.27    0.09
 -17   1   6    2.24    0.19
 -17   1   6    2.68    0.20
 -17  -1   6    2.34    0.18
 -17  -1   6    2.34    0.19
 -17   1   5    2.43    0.21
 -17  -1   5    2.40    0.19
 -17  -1   5    2.55    0.19
 -17   1   4    3.71    0.25
 -17  -1   4    4.02    0.23
 -17  -1   4    3.86    0.23
 -17   1   3    5.91    0.31
 -17  -1   3    5.66    0.29
 -17   1   2    3.84    0.26
 -17  -1   2    3.45    0.23
 -17   1   1    0.96    0.16
 -17  -1   1    1.02    0.15
 -17   1   0    1.69    0.20
 -17  -1   0    1.20    0.16
 -17   1  -1    0.63    0.15
 -17  -1  -1    0.32    0.12
 -17   1  -2    0.14    0.13
 -17  -1  -2   -0.07    0.10
 -17   1  -3    3.32    0.29
 -17  -1  -3    2.81    0.25
 -17   1  -4    1.12    0.20
 -17  -1  -4    1.04    0.19
 -17   1  -5    0.42    0.18
 -17  -1  -5    0.59    0.18
 -17  -2  14   -0.10    0.11
 -17  -2  13    0.06    0.11
 -17  -2  12    2.36    0.19
 -17  -2  11    1.25    0.14
 -17  -2  10    0.22    0.10
 -17  -2   9    0.19    0.07
 -17  -2   9    0.10    0.09
 -17   2   8    0.29    0.09
 -17  -2   8    0.27    0.10
 -17  -2   8    0.20    0.08
 -17   2   7    0.62    0.12
 -17  -2   7    0.54    0.10
 -17   2   6    0.38    0.11
 -17  -2   6    0.28    0.10
 -17   2   5    0.65    0.14
 -17  -2   5    0.48    0.10
 -17   2   4    0.16    0.12
 -17   2   3    0.69    0.15
 -17   2   2    1.33    0.20
 -17   2   1    0.46    0.15
 -17   2   0    0.42    0.16
 -17   2  -1    0.70    0.19
 -17   2  -2    0.15    0.15
 -17   2  -3    1.04    0.21
 -17   2  -4    0.18    0.17
 -17   2  -5    0.21    0.17
 -17  -2  -5    0.32    0.16
 -17  -3  13    1.10    0.16
 -17  -3  12    2.94    0.23
 -17  -3  11   -0.08    0.11
 -17  -3  10    0.30    0.12
 -17  -3   9    0.60    0.12
 -17   3   8    0.05    0.10
 -17  -3   8   -0.04    0.10
 -17   3   7    0.43    0.12
 -17  -3   7    0.32    0.11
 -17   3   6    3.14    0.24
 -17   3   5   -0.02    0.11
 -17   3   4    1.58    0.20
 -17   3   3    0.97    0.18
 -17   3   2    1.94    0.23
 -17   3   1    0.06    0.14
 -17   3   0    1.57    0.23
 -17   3  -1    1.21    0.22
 -17   3  -2    0.36    0.18
 -17   3  -3    1.11    0.23
 -17   3  -4    0.35    0.19
 -17   4   9    0.21    0.09
 -17   4   8    2.37    0.21
 -17   4   7    0.17    0.13
 -17   4   6    0.05    0.13
 -17   4   5    2.29    0.23
 -17   4   4    2.89    0.27
 -17   4   3    2.06    0.24
 -17   4   2    4.67    0.35
 -17   4   1   -0.21    0.14
 -17   4   0    1.24    0.24
 -17   4  -1    0.55    0.21
 -17   4  -2    0.59    0.21
 -17   4  -3    0.14    0.19
 -17   5   9    1.79    0.17
 -17   5   8    0.20    0.14
 -17   5   7    0.36    0.16
 -17   5   6    1.39    0.20
 -17   5   5    0.39    0.17
 -17   5   4    1.09    0.21
 -17   5   3    0.54    0.20
 -17   5   2    3.44    0.33
 -17   5   1    4.41    0.37
 -17   5   0    0.05    0.18
 -17   5  -1    1.63    0.28
 -17   5  -2    0.96    0.26
 -17   6   8    4.26    0.31
 -17   6   7    2.79    0.27
 -17   6   6    0.20    0.18
 -17   6   5    2.11    0.27
 -17   6   4    1.90    0.26
 -17   6   3    6.60    0.44
 -18   0  14    0.48    0.09
 -18   0  13   -0.01    0.07
 -18   0  12    6.42    0.26
 -18   0  11   -0.03    0.07
 -18   0  10   -0.05    0.07
 -18   0   9    0.01    0.08
 -18   0   8    0.05    0.08
 -18   0   8    0.13    0.08
 -18   0   7    0.04    0.08
 -18   0   7    0.08    0.09
 -18   0   6    0.56    0.12
 -18   0   6    0.57    0.10
 -18   0   5    0.05    0.09
 -18   0   5   -0.01    0.08
 -18   0   4    3.04    0.22
 -18   0   3    0.13    0.11
 -18   0   2    5.80    0.32
 -18   0   1    0.00    0.11
 -18   0   0   -0.09    0.10
 -18   0  -1    0.01    0.12
 -18   0  -2    0.43    0.16
 -18   0  -3    0.06    0.13
 -18   0  -4    3.33    0.30
 -18   1  14    0.07    0.07
 -18  -1  14   -0.02    0.09
 -18   1  13    1.91    0.14
 -18  -1  13    1.66    0.16
 -18   1  12    1.61    0.14
 -18  -1  12    1.39    0.13
 -18   1  11    0.07    0.08
 -18  -1  11    0.05    0.08
 -18   1  10    3.60    0.19
 -18  -1  10    3.49    0.20
 -18   1   9   -0.02    0.08
 -18  -1   9   -0.04    0.08
 -18  -1   9    0.09    0.07
 -18   1   8    0.43    0.10
 -18   1   8    0.49    0.10
 -18  -1   8    0.28    0.09
 -18  -1   8    0.35    0.09
 -18   1   7    0.09    0.08
 -18   1   7    0.04    0.09
 -18  -1   7    0.03    0.08
 -18  -1   7   -0.09    0.08
 -18   1   6    2.83    0.21
 -18  -1   6    2.73    0.20
 -18  -1   6    2.53    0.18
 -18   1   5    0.39    0.12
 -18  -1   5    0.61    0.12
 -18   1   4    1.28    0.17
 -18  -1   4    0.89    0.14
 -18   1   3    0.87    0.16
 -18  -1   3    0.84    0.14
 -18   1   2    0.42    0.14
 -18  -1   2    0.55    0.13
 -18   1   1   -0.15    0.10
 -18  -1   1    0.07    0.10
 -18   1   0    0.22    0.13
 -18  -1   0    0.46    0.14
 -18   1  -1    0.23    0.14
 -18  -1  -1    0.06    0.12
 -18   1  -2    0.28    0.15
 -18  -1  -2    0.57    0.15
 -18   1  -3    0.13    0.15
 -18  -1  -3    0.06    0.14
 -18   1  -4    2.08    0.26
 -18  -1  -4    1.34    0.22
 -18  -2  13    0.40    0.12
 -18  -2  12    0.03    0.10
 -18  -2  11    7.11    0.31
 -18  -2  10    0.31    0.10
 -18  -2   9    2.77    0.16
 -18  -2   9    2.54    0.19
 -18   2   8    0.85    0.12
 -18  -2   8    0.52    0.11
 -18  -2   8    0.69    0.10
 -18   2   7    7.47    0.32
 -18  -2   7    7.30    0.31
 -18  -2   7    7.65    0.33
 -18   2   6    0.66    0.14
 -18   2   5    1.17    0.17
 -18   2   4    3.78    0.27
 -18   2   3    0.75    0.16
 -18   2   2    0.89    0.18
 -18   2   1    0.21    0.14
 -18   2   0    0.12    0.14
 -18   2  -1    0.15    0.16
 -18   2  -2    0.05    0.15
 -18   2  -3    3.02    0.31
 -18   2  -4    1.18    0.24
 -18  -2  -4    0.95    0.19
 -18  -3  13    0.80    0.15
 -18  -3  12   -0.12    0.12
 -18  -3  11    3.55    0.25
 -18  -3  10    1.76    0.17
 -18  -3  10    2.21    0.15
 -18  -3   9    1.57    0.16
 -18   3   8    2.03    0.18
 -18   3   7    0.55    0.14
 -18   3   6    0.39    0.14
 -18   3   5    2.24    0.22
 -18   3   4    7.28    0.38
 -18   3   3   -0.25    0.12
 -18   3   2    0.60    0.18
 -18   3   1    0.02    0.15
 -18   3   0    0.85    0.21
 -18   3  -1    5.15    0.37
 -18   3  -2    0.64    0.20
 -18   3  -3    1.08    0.23
 -18   4   9    3.52    0.21
 -18   4   8    0.99    0.15
 -18   4   7    0.22    0.14
 -18   4   6    0.90    0.17
 -18   4   5    2.98    0.27
 -18   4   4    1.96    0.23
 -18   4   3    0.68    0.19
 -18   4   2    3.61    0.33
 -18   4   1    0.08    0.18
 -18   4   0    0.39    0.20
 -18   4  -1   -0.17    0.18
 -18   4  -2    0.67    0.23
 -18   5   9    0.35    0.13
 -18   5   8    0.13    0.14
 -18   5   7    0.45    0.16
 -18   5   6    0.33    0.17
 -18   5   5    0.58    0.19
 -18   5   4    0.40    0.19
 -18   5   3    0.31    0.20
 -18   5   2    0.20    0.19
 -18   5   1    0.30    0.20
 -19   0  13   -0.01    0.08
 -19   0  12    1.81    0.15
 -19   0  11   -0.05    0.08
 -19   0  10    0.67    0.10
 -19   0   9   -0.07    0.08
 -19   0   9    0.12    0.07
 -19   0   8    0.95    0.12
 -19   0   8    0.74    0.11
 -19   0   7    0.02    0.08
 -19   0   7    0.06    0.09
 -19   0   6    1.02    0.15
 -19   0   5    0.17    0.11
 -19   0   4    0.44    0.13
 -19   0   3    0.12    0.11
 -19   0   2    0.22    0.12
 -19   0   1   -0.01    0.12
 -19   0   0    1.57    0.21
 -19   0  -1   -0.04    0.13
 -19   0  -2   10.04    0.49
 -19   0  -3    0.31    0.16
 -19   1  13    2.70    0.17
 -19  -1  13    2.54    0.18
 -19   1  12    2.17    0.16
 -19  -1  12    1.97    0.18
 -19   1  11    0.91    0.11
 -19  -1  11    0.87    0.12
 -19   1  10    0.54    0.10
 -19  -1  10    0.53    0.11
 -19   1   9    0.58    0.11
 -19  -1   9    0.54    0.11
 -19  -1   9    0.66    0.10
 -19   1   8    0.10    0.09
 -19   1   8    0.07    0.09
 -19  -1   8   -0.01    0.09
 -19  -1   8    0.09    0.09
 -19   1   7    0.61    0.12
 -19  -1   7    0.37    0.10
 -19  -1   7    0.60    0.12
 -19   1   6    0.09    0.11
 -19  -1   6    0.04    0.09
 -19   1   5    1.52    0.18
 -19  -1   5    1.54    0.17
 -19   1   4    0.06    0.11
 -19  -1   4    0.19    0.11
 -19   1   3    0.14    0.13
 -19  -1   3    0.07    0.11
 -19   1   2    0.70    0.16
 -19  -1   2    0.71    0.15
 -19   1   1    1.42    0.20
 -19  -1   1    0.92    0.16
 -19   1   0    0.82    0.18
 -19  -1   0    0.86    0.17
 -19   1  -1    0.19    0.16
 -19  -1  -1    0.07    0.13
 -19   1  -2    0.08    0.16
 -19  -1  -2    0.06    0.14
 -19   1  -3    0.26    0.17
 -19  -1  -3    0.07    0.14
 -19  -2  13    0.15    0.11
 -19  -2  12   -0.03    0.10
 -19  -2  11    4.29    0.25
 -19  -2  10    0.48    0.08
 -19  -2  10    0.35    0.11
 -19  -2   9    0.14    0.10
 -19  -2   9    0.46    0.10
 -19   2   8    1.37    0.15
 -19  -2   8    1.56    0.14
 -19  -2   8    1.02    0.13
 -19   2   7    1.47    0.16
 -19  -2   7    1.28    0.15
 -19   2   6    0.28    0.12
 -19  -2   6    0.24    0.10
 -19   2   5    0.85    0.16
 -19   2   4    2.26    0.23
 -19   2   3    0.04    0.13
 -19   2   2    0.86    0.17
 -19   2   1    0.27    0.15
 -19   2   0    1.47    0.24
 -19   2  -1    0.38    0.18
 -19   2  -2    2.31    0.28
 -19  -2  -2    1.84    0.24
 -19   2  -3    0.99    0.22
 -19  -2  -3    0.40    0.16
 -19  -3  12    2.93    0.23
 -19  -3  10    0.00    0.08
 -19  -3   9    2.19    0.17
 -19   3   8    1.05    0.15
 -19   3   7    0.23    0.13
 -19   3   6    0.21    0.13
 -19   3   5    0.55    0.16
 -19   3   4    0.02    0.13
 -19   3   3   -0.01    0.14
 -19   3   2    0.20    0.16
 -19   3   1    0.36    0.18
 -19   3   0   -0.12    0.15
 -19   3  -1    1.12    0.23
 -19   3  -2    1.37    0.25
 -19   4   9    0.80    0.13
 -19   4   8    0.26    0.13
 -19   4   7    0.83    0.17
 -19   4   6    0.19    0.15
 -19   4   5    0.24    0.16
 -19   4   4    0.25    0.16
 -19   4   3    0.22    0.17
 -19   4   2    1.49    0.24
 -19   4   1    0.23    0.19
 -19   5   8    2.67    0.24
 -19   5   7    2.29    0.25
 -19   5   6   -0.11    0.16
 -19   5   5    0.25    0.18
 -19   5   4    1.64    0.26
 -20   0  12    3.98    0.21
 -20   0  11    0.00    0.09
 -20   0  10    0.12    0.09
 -20   0   9    0.16    0.08
 -20   0   9    0.02    0.09
 -20   0   8    1.10    0.13
 -20   0   8    1.00    0.13
 -20   0   7    0.16    0.11
 -20   0   6    1.98    0.20
 -20   0   5   -0.07    0.10
 -20   0   4    1.08    0.17
 -20   0   3    0.12    0.12
 -20   0   2    0.77    0.17
 -20   0   1   -0.05    0.11
 -20   0   0    0.19    0.15
 -20   0  -1   -0.07    0.14
 -20   0  -2    1.39    0.22
 -20   1  12    1.89    0.17
 -20  -1  12    1.67    0.15
 -20   1  11    0.41    0.10
 -20  -1  11    0.27    0.11
 -20   1  10    1.65    0.17
 -20  -1  10    1.00    0.13
 -20   1   9    0.15    0.08
 -20  -1   9    0.25    0.09
 -20  -1   9   -0.10    0.09
 -20   1   8    0.59    0.12
 -20  -1   8    0.56    0.12
 -20   1   7    1.65    0.18
 -20  -1   7    1.38    0.16
 -20   1   6    2.05    0.20
 -20  -1   6    1.89    0.19
 -20   1   5   -0.07    0.11
 -20  -1   5   -0.08    0.10
 -20   1   4    2.98    0.25
 -20  -1   4    2.72    0.23
 -20   1   3    0.77    0.17
 -20  -1   3    0.68    0.14
 -20   1   2    0.25    0.15
 -20  -1   2    0.23    0.13
 -20   1   1    0.07    0.15
 -20  -1   1   -0.03    0.11
 -20   1   0    0.69    0.19
 -20  -1   0    0.54    0.16
 -20   1  -1    0.80    0.20
 -20  -1  -1    0.85    0.19
 -20   1  -2    0.47    0.19
 -20  -1  -2    0.47    0.18
 -20  -2  12    4.20    0.25
 -20  -2  11    0.86    0.13
 -20  -2  10    0.54    0.12
 -20  -2  10    0.88    0.10
 -20   2   9    1.64    0.15
 -20  -2   9    1.40    0.14
 -20   2   8    0.71    0.13
 -20  -2   8    0.69    0.12
 -20   2   7    2.07    0.20
 -20  -2   7    1.63    0.17
 -20   2   6    1.63    0.20
 -20  -2   6    1.63    0.18
 -20   2   5    0.58    0.16
 -20  -2   5    0.52    0.13
 -20   2   4    1.04    0.18
 -20  -2   4    0.99    0.16
 -20   2   3    1.88    0.23
 -20  -2   3    1.50    0.19
 -20   2   2    0.08    0.14
 -20  -2   2    0.11    0.12
 -20   2   1    1.84    0.24
 -20  -2   1    1.51    0.20
 -20   2   0    0.35    0.18
 -20  -2   0    0.02    0.13
 -20   2  -1    5.09    0.38
 -20  -2  -1    5.03    0.34
 -20  -3  10    0.13    0.09
 -20  -3   9    2.82    0.20
 -20   3   8    0.16    0.12
 -20   3   7    0.78    0.16
 -20   3   6    0.36    0.15
 -20   3   5    1.16    0.19
 -20   3   4    0.15    0.15
 -20   3   3    0.14    0.15
 -20   3   2    0.33    0.17
 -20   3   1    1.51    0.25
 -20   4   8    0.34    0.14
 -20   4   7    2.50    0.24
 -20   4   6   -0.01    0.15
 -20   4   5    0.34    0.18
 -20   4   4    1.01    0.21
 -20   4   3    0.15    0.17
 -21   0  11    0.03    0.10
 -21   0  10    1.14    0.13
 -21   0   9    0.08    0.09
 -21   0   8    0.23    0.11
 -21   0   7    0.12    0.12
 -21   0   6    1.09    0.17
 -21   0   5    0.04    0.12
 -21   0   4    6.07    0.34
 -21   0   3   -0.08    0.12
 -21   0   2    4.90    0.32
 -21   0   1   -0.05    0.13
 -21  -1  11   -0.08    0.10
 -21   1   9    0.19    0.10
 -21  -1   9    0.15    0.10
 -21   1   8    2.39    0.21
 -21  -1   8    2.26    0.20
 -21   1   7    0.31    0.13
 -21  -1   7    0.29    0.12
 -21   1   6    0.82    0.16
 -21  -1   6    1.01    0.16
 -21   1   5    0.04    0.13
 -21  -1   5    0.04    0.11
 -21   1   4    0.73    0.17
 -21  -1   4    0.67    0.15
 -21   1   3    0.13    0.14
 -21  -1   3    0.20    0.13
 -21   1   2    0.34    0.17
 -21  -1   2    0.04    0.13
 -21   1   1    2.12    0.26
 -21  -1   1    2.09    0.24
 -21  -2   9    0.14    0.10
 -21   2   8    2.64    0.22
 -21  -2   8    2.31    0.20
 -21   2   7    0.33    0.13
 -21  -2   7    0.16    0.11
 -21   2   6    0.90    0.17
 -21  -2   6    0.86    0.15
 -21   2   5    0.58    0.16
 -21  -2   5    0.25    0.12
 -21   2   4    0.29    0.15
 -21  -2   4    0.08    0.12
 -21   2   3    3.66    0.31
 -21  -2   3    3.75    0.27
 -21   2   2    8.69    0.45
 -21  -2   2    7.80    0.41
 -21  -3   9    3.23    0.22
 -21   3   8    1.13    0.17
 -21  -3   8    0.77    0.14
 -21   3   7    0.27    0.15
 -21  -3   7    0.10    0.11
 -21   3   6    0.15    0.15
 -21   3   5    0.25    0.16
 -21   3   4    0.50    0.18
 -22   0   9    0.12    0.10
 -22   0   8    1.74    0.18
 -22   0   7    0.14    0.12
 -22   0   6    1.50    0.19
 -22   0   5    0.21    0.14
 -22   0   4   14.70    0.60
 -22  -1   9    2.17    0.20
 -22   1   8   -0.06    0.11
 -22  -1   8   -0.05    0.11
 -22   1   7    0.27    0.14
 -22  -1   7    0.49    0.14
 -22   1   6    0.30    0.14
 -22  -1   6    0.19    0.13
 -22   1   5    0.43    0.16
 -22  -1   5    0.22    0.13
 -22   1   4    0.23    0.16
 -22  -1   4    0.32    0.15
 -22   2   8    0.35    0.13
 -22  -2   8    0.30    0.12
 -22   2   7    0.24    0.14
 -22  -2   7    0.18    0.12
 -22   2   6    2.63    0.25
 -22  -2   6    2.14    0.22
 -22   2   5    1.00    0.20
   0   0   0    0.00    0.00
;
_shelx_hkl_checksum     41592
_shelx_res_file
;
TITL D in P2(1)/c
CELL  0.71073  17.3297   7.3058  12.4632   90.000  111.034   90.000
ZERR     4.00   0.0015   0.0007   0.0010    0.000    0.003    0.000
LATT   1
SYMM  - X, 1/2 + Y, 1/2 - Z
SFAC  C    H    N    O
UNIT  60   60   12   16
MERG   2
OMIT    -3.00  50.20
OMIT     1   0   0
DFIX  0.86   0.02  O1S  H1S
DFIX  0.86   0.02  O1S  H2S
DANG   1.36  0.04  H1S  H2S
DFIX 0.88 0.01 N2 H2'
EQIV $1 x, -y+1/2, z+1/2
HTAB C1 O1S_$1
HTAB C7 O1S_$1
HTAB C12 O3_$1
HTAB N2 O1S_$1
HTAB O1S N3
HTAB O1S O1
EQIV $2 -x+1, y+1/2, -z+3/2
HTAB O1S O3_$2
HTAB C1 O1S_$1
HTAB C7 O1S_$1
HTAB C12 O3_$1
HTAB N2 O1S_$1
HTAB O1S N3
HTAB O1S O1
HTAB O1S O3_$2
FMAP   2
PLAN   20
SIZE     0.400   0.450   0.500
ACTA
BOND   $H
CONF
L.S.  30
TEMP    23.00
WGHT    0.067400    0.463300
EXTI    0.024269
FVAR       0.22578
C1    1    0.161881    0.068523    0.932326    11.00000    0.03102    0.04450 =
         0.04428    0.00663    0.01312   -0.00267
AFIX  43
H1    2    0.209592    0.012484    0.981728    11.00000   -1.20000
AFIX   0
C2    1    0.087323    0.047333    0.948648    11.00000    0.03988    0.04505 =
         0.04712    0.00242    0.02046   -0.00797
AFIX  43
H2    2    0.086756   -0.023146    1.010500    11.00000   -1.20000
AFIX   0
C3    1    0.019960    0.222774    0.793473    11.00000    0.03283    0.05931 =
         0.04973    0.00325    0.01380    0.00638
AFIX  43
H3    2   -0.028739    0.276287    0.744886    11.00000   -1.20000
AFIX   0
C4    1    0.091127    0.252723    0.770454    11.00000    0.03758    0.04976 =
         0.04120    0.00550    0.01618    0.00214
AFIX  43
H4    2    0.089915    0.324467    0.708229    11.00000   -1.20000
AFIX   0
C5    1    0.164223    0.174330    0.841404    11.00000    0.03078    0.03634 =
         0.03574   -0.00389    0.01316   -0.00447
C6    1    0.241133    0.212452    0.815904    11.00000    0.03429    0.04029 =
         0.03848    0.00025    0.01579   -0.00589
C7    1    0.451395    0.223239    0.975657    11.00000    0.03474    0.03655 =
         0.04351    0.00040    0.01992   -0.00151
AFIX  43
H7    2    0.448254    0.175401    1.043119    11.00000   -1.20000
AFIX   0
C8    1    0.531584    0.282508    0.974269    11.00000    0.03028    0.03301 =
         0.04190   -0.00387    0.01695    0.00022
C9    1    0.540211    0.370694    0.879675    11.00000    0.03166    0.04447 =
         0.03728   -0.00133    0.01179   -0.00103
AFIX  43
H9    2    0.494100    0.388740    0.813362    11.00000   -1.20000
AFIX   0
C10   1    0.617074    0.431406    0.884111    11.00000    0.03911    0.04411 =
         0.03793   -0.00117    0.01959   -0.00482
AFIX  43
H10   2    0.622859    0.491499    0.821647    11.00000   -1.20000
AFIX   0
C11   1    0.684960    0.401132    0.982916    11.00000    0.03037    0.03858 =
         0.04433   -0.01210    0.01836   -0.00706
C12   1    0.678325    0.317270    1.077872    11.00000    0.03146    0.04648 =
         0.03950   -0.00125    0.01063    0.00046
AFIX  43
H12   2    0.724668    0.300043    1.143997    11.00000   -1.20000
AFIX   0
C13   1    0.601111    0.258963    1.072948    11.00000    0.03877    0.04262 =
         0.04002    0.00401    0.01761   -0.00032
AFIX  43
H13   2    0.595684    0.202991    1.136888    11.00000   -1.20000
AFIX   0
C14   1    0.801427    0.387262    0.926755    11.00000    0.03515    0.03941 =
         0.03781   -0.00183    0.01574    0.00005
C15   1    0.886791    0.458834    0.955887    11.00000    0.03747    0.05317 =
         0.06003   -0.00132    0.02462   -0.00449
AFIX 137
H15A  2    0.912654    0.399296    0.908891    11.00000   -1.50000
H15B  2    0.918131    0.435091    1.035443    11.00000   -1.50000
H15C  2    0.884736    0.588355    0.942149    11.00000   -1.50000
AFIX   0
N1    3    0.016521    0.122015    0.880925    11.00000    0.03519    0.05263 =
         0.05338   -0.00490    0.02157   -0.00527
N2    3    0.313620    0.184939    0.902930    11.00000    0.02859    0.04371 =
         0.03941    0.00188    0.01736   -0.00486
N3    3    0.385621    0.235348    0.886869    11.00000    0.03046    0.04020 =
         0.04550   -0.00110    0.02026   -0.00418
O1    4    0.236493    0.268927    0.721220    11.00000    0.04135    0.09368 =
         0.04305    0.01486    0.01682   -0.01153
O1S   4    0.351125    0.445522    0.640551    11.00000    0.04705    0.05716 =
         0.04592    0.00710    0.02407    0.00223
O2    4    0.763823    0.465583    0.993373    11.00000    0.03421    0.05432 =
         0.05117   -0.01909    0.02230   -0.01514
O3    4    0.768898    0.272667    0.857092    11.00000    0.04823    0.07009 =
         0.06599   -0.03063    0.02658   -0.01021
H1S   2    0.327757    0.386505    0.680012    11.00000    0.07989
H2S   2    0.333385    0.554394    0.644420    11.00000    0.09427
H2'   2    0.318591    0.147537    0.972451    11.00000    0.04932
HKLF 4  1.0  1.00  0.00  0.00  0.00  1.00  0.00  0.00  0.00  1.00
REM  D in P2(1)/c
REM R1 =  0.0369 for    2153 Fo > 4sig(Fo)  and  0.0473 for all    2614 data
REM    213 parameters refined using      4 restraints
END
WGHT      0.0589      0.3248
REM Highest difference peak  0.205,  deepest hole -0.173,  1-sigma level  0.038
Q1    1   0.9224  0.3378  0.9640  11.00000  0.05    0.21
Q2    1   0.7646  0.3802  0.8157  11.00000  0.05    0.20
Q3    1   0.9017  0.5583  1.0208  11.00000  0.05    0.20
Q4    1   0.8895  0.5083  0.8796  11.00000  0.05    0.16
Q5    1   0.2489  0.3369  0.7724  11.00000  0.05    0.15
Q6    1   0.6583  0.3447  0.9234  11.00000  0.05    0.15
Q7    1   0.5637  0.2271  1.0008  11.00000  0.05    0.14
Q8    1   0.1304  0.1625  0.7823  11.00000  0.05    0.14
Q9    1   0.6837  0.3173  1.0125  11.00000  0.05    0.13
Q10   1   0.3739  0.3053  0.8215  11.00000  0.05    0.13
Q11   1   0.1704  0.1042  0.8819  11.00000  0.05    0.12
Q12   1   0.2496  0.1890  0.7466  11.00000  0.05    0.12
Q13   1   0.4233  0.1528  0.9198  11.00000  0.05    0.12
Q14   1   0.3175  0.5001  0.5531  11.00000  0.05    0.12
Q15   1  -0.0327  0.1040  0.8982  11.00000  0.05    0.11
Q16   1   0.1992  0.2027  0.8344  11.00000  0.05    0.11
Q17   1   0.5382  0.2651  0.9233  11.00000  0.05    0.11
Q18   1   0.6120  0.5749  0.8228  11.00000  0.05    0.11
Q19   1   0.1215  0.0138  0.9204  11.00000  0.05    0.11
Q20   1   0.6456  0.4726  0.9483  11.00000  0.05    0.11
;
_shelx_res_checksum     828
_shelxl_version_number        2.014
data_global
_journal_date_recd_electronic     2014-12-15
_journal_date_accepted     2014-12-20
_journal_name_full     'Acta Crystallographica, Section E'
_journal_year     2015
_journal_volume     71
_journal_issue      2
_journal_page_first     o79
_journal_page_last     o80
_journal_paper_category     HO
_journal_paper_doi     10.1107/S2056989014027819
_journal_coeditor_code     SJ5434
_publ_contact_author_name     'M. Sithambaresan'
_publ_contact_author_address
;
Department of Chemistry
Faculty of Science
Eastern University
Chenkalady
Sri Lanka
;
_publ_contact_author_email     'msithambaresan@gmail.com'
_publ_contact_author_fax     '94-65-2240758'
_publ_contact_author_phone     '94-65-2240755'
_publ_section_title
;
Crystal structure of
4-{(<i>E</i>)-[2-(pyridin-4-ylcarbonyl)hydrazin-1-ylidene]methyl}phenyl
acetate monohydrate
;
loop_
    _publ_author_name
    _publ_author_footnote
    _publ_author_address
    'Datta, Riya' .
;
Department of Chemistry
Christ University
Hosur Road
Bangalore 560 029
India
;
    'Ramya, V.' .
;
Department of Chemistry
Christ University
Hosur Road
Bangalore 560 029
India
;
    'Sithambaresan, M.' .
;
Department of Chemistry
Faculty of Science
Eastern University, Sri Lanka
Chenkalady
Sri Lanka
;
    'Kurup, M. R. Prathapachandra' .
;
Department of Applied Chemistry
Cochin University of Science and Technology
Kochi 682 022
India
;
_publ_section_synopsis
;
The crystal structure of the solvated title compound,
[C~15~H~13~N~3~O~3~].(H~2~O), consists of a three-dimensional network formed
through intermolecular hydrogen bonding.
;
