# Supplementary material for: Crystal structure of 4-{(E)-[2-(pyridin-4-ylcarbon­yl)hydrazin-1-yl­idene]meth­yl}phenyl acetate monohydrate
Source: Acta Crystallogr E Crystallogr Commun. 2015 Jan 3;71(Pt 2):o79–80. doi: 10.1107/S2056989014027819 (PMC4384571; doi:10.1107/S2056989014027819)
Supplement: Supplementary file 2 [file e-71-00o79-Isup2.hkl]

#
# h,k,l, Fc-squared, Fo-squared, sigma(Fo-squared), status flag
#
data_I
_shelx_title ' D in P2(1)/c'
_shelx_refln_list_code          4
_shelx_F_calc_maximum      163.80
_exptl_crystal_F_000       632.00
_reflns_d_resolution_high  0.8378

loop_
 _space_group_symop_operation_xyz
 'x, y, z'
 '-x, y+1/2, -z+1/2'
 '-x, -y, -z'
 'x, -y-1/2, z-1/2'

_cell_length_a    17.3297
_cell_length_b     7.3058
_cell_length_c    12.4632
_cell_angle_alpha  90.000
_cell_angle_beta  111.034
_cell_angle_gamma  90.000

_shelx_F_squared_multiplier     1.000

loop_
 _refln_index_h
 _refln_index_k
 _refln_index_l
 _refln_F_squared_calc
 _refln_F_squared_meas
 _refln_F_squared_sigma
 _refln_observed_status
   3   0   0        667.69        667.55        19.85 o
   4   0   0        108.94        111.73         3.74 o
   5   0   0        843.78        511.19        15.36 o
   6   0   0        148.65        179.54        18.88 o
   7   0   0       1803.29       1823.44        38.27 o
   8   0   0        813.24        829.69        17.73 o
   9   0   0       3528.01       3651.09        76.09 o
  10   0   0          0.09          0.98         0.69 o
  11   0   0         45.27         49.27         1.77 o
  12   0   0        245.08        234.85         8.79 o
  13   0   0       3639.92       3564.93        74.15 o
  14   0   0       1769.28       1707.18        48.10 o
  15   0   0        257.09        258.83         9.83 o
  16   0   0         16.87         13.93         2.75 o
  17   0   0          1.48          2.55         2.16 o
  18   0   0          0.13         -1.77         1.96 o
  19   0   0         25.16         30.80         4.12 o
   1   1   0       1424.66        996.03        51.82 o
   2   1   0       2108.34       1955.41        29.56 o
   3   1   0        384.42        380.54         6.43 o
   4   1   0       1054.49       1020.94        16.57 o
   5   1   0          3.44          8.90         0.59 o
   6   1   0        146.66        149.84         2.99 o
   7   1   0         14.99         17.94         0.87 o
   8   1   0        408.57        458.21         7.07 o
   9   1   0        321.86        336.00         5.46 o
  10   1   0          1.50          0.75         0.55 o
  11   1   0        277.51        276.02         4.74 o
  12   1   0        316.11        313.59         6.15 o
  13   1   0        168.09        162.71         5.06 o
  14   1   0       1102.39       1076.20        31.64 o
  15   1   0         24.19         18.64         3.14 o
  16   1   0          0.61          0.59         2.35 o
  17   1   0         28.98         28.10         4.81 o
  18   1   0          2.46          6.69         2.35 o
  19   1   0         12.91         16.51         2.42 o
   0   2   0       9003.30       8394.41       295.83 o
   1   2   0       1902.42       1837.31        18.35 o
   2   2   0         53.11         41.87         1.60 o
   3   2   0          6.98          1.77         0.48 o
   4   2   0       3611.09       3808.50        42.51 o
   5   2   0        772.93        792.75         9.20 o
   6   2   0        510.21        519.21         7.89 o
   7   2   0        198.74        202.17         4.08 o
   8   2   0          0.02          1.61         0.48 o
   9   2   0         53.83         41.66         1.41 o
  10   2   0          5.01          4.00         0.68 o
  11   2   0        217.89        231.79         4.22 o
  12   2   0          0.34          0.06         0.91 o
  13   2   0        877.96        881.63        19.12 o
  14   2   0        390.89        372.00        13.38 o
  15   2   0          2.39          5.69         2.75 o
  16   2   0          4.04          3.14         2.55 o
  17   2   0          9.12          8.24         3.14 o
  18   2   0          0.55          2.35         2.75 o
   1   3   0       1565.49       1493.67        15.17 o
   2   3   0          5.61          8.00         0.57 o
   3   3   0         28.11         34.63         0.86 o
   4   3   0         18.61         18.70         0.97 o
   5   3   0        669.78        660.49         8.91 o
   6   3   0          0.59          0.04         0.34 o
   7   3   0        404.86        401.32         7.54 o
   8   3   0        194.11        187.21         6.44 o
   9   3   0         23.82         19.51         1.07 o
  10   3   0         47.77         49.57         1.33 o
  11   3   0        216.62        213.96         4.86 o
  12   3   0         28.44         24.99         1.99 o
  13   3   0          3.85          2.16         2.55 o
  14   3   0        264.66        264.33        11.01 o
  15   3   0        598.69        570.71        19.30 o
  16   3   0         26.51         29.23         4.32 o
  17   3   0         29.51         30.80         4.51 o
  18   3   0          8.35         16.68         4.12 o
   0   4   0       2197.96       2171.10        31.10 o
   1   4   0         71.07         73.26         1.53 o
   2   4   0        105.49         94.79         1.86 o
   3   4   0         31.44         34.87         0.99 o
   4   4   0          0.00          0.38         0.52 o
   5   4   0        118.24        104.89         3.03 o
   6   4   0       2701.20       2863.45        46.51 o
   7   4   0        379.15        398.39         7.73 o
   8   4   0       1030.81        987.99        68.05 o
   9   4   0         30.83         29.27         2.35 o
  10   4   0         39.90         33.83         3.50 o
  11   4   0         37.15         37.28         4.12 o
  12   4   0         17.73         17.46         3.53 o
  13   4   0        145.62        138.63         7.46 o
  14   4   0         68.80         66.92         5.69 o
  15   4   0         79.23         85.38         6.28 o
  16   4   0         29.12         25.51         4.51 o
  17   4   0         26.31         24.33         4.71 o
   1   5   0         10.31         11.13         1.04 o
   2   5   0          3.04          0.79         0.85 o
   3   5   0        162.65        179.93         2.92 o
   4   5   0         49.40         55.60         1.66 o
   5   5   0          1.96         -0.10         0.79 o
   6   5   0          3.60          4.53         1.60 o
   7   5   0         59.99         58.64         3.07 o
   8   5   0        132.25        140.80         7.27 o
   9   5   0          0.51          3.73         2.94 o
  10   5   0        125.15        131.75         7.26 o
  11   5   0         69.88         70.26         5.89 o
  12   5   0        125.00        143.52         8.05 o
  13   5   0          6.64          6.67         3.53 o
  14   5   0         29.07         27.67         4.51 o
  15   5   0          9.08          8.24         3.53 o
   0   6   0        720.71        751.55        17.00 o
   1   6   0         22.87         27.09         1.86 o
   2   6   0         34.21         26.36         1.82 o
   3   6   0          2.28          0.59         1.43 o
   4   6   0         43.44         40.64         1.96 o
   5   6   0        167.00        179.83         5.89 o
   6   6   0        124.21        118.01         6.87 o
   7   6   0         94.87        110.13         6.87 o
   8   6   0         80.30         83.03         6.48 o
   9   6   0          3.09          4.71         3.34 o
  10   6   0         25.65         30.02         4.71 o
  11   6   0          8.90          4.71         3.53 o
  12   6   0         24.18         22.76         4.51 o
  13   6   0         42.16         47.09         5.89 o
  14   6   0          2.93          5.30         3.73 o
   1   7   0         36.11         41.43         3.61 o
   2   7   0          6.43          5.52         2.56 o
   3   7   0          6.84          7.55         2.70 o
   4   7   0         16.74         18.85         2.96 o
   5   7   0         58.20         55.54         5.69 o
   6   7   0          4.19          0.59         3.34 o
   7   7   0        143.34        141.37         8.25 o
   8   7   0          0.27         -0.39         3.73 o
   9   7   0         80.95         77.13         7.07 o
  10   7   0         29.99         32.37         5.30 o
  11   7   0          4.44          9.81         4.12 o
   0   8   0          2.78          1.37         4.12 o
   1   8   0          0.91          0.78         2.91 o
   2   8   0         68.26         67.19         7.36 o
   3   8   0          3.56          2.75         2.91 o
   4   8   0         50.95         54.77         6.18 o
   5   8   0         48.46         50.63         6.08 o
   6   8   0         50.52         64.76         6.87 o
   7   8   0          0.03          2.55         4.32 o
 -19   1   1         11.95         22.92         4.90 o
 -18   1   1          0.17         -0.78         2.16 o
 -17   1   1         21.64         19.48         2.15 o
 -16   1   1        349.76        325.43        11.99 o
 -15   1   1          1.40          1.77         2.35 o
 -14   1   1          6.84          5.86         1.45 o
 -13   1   1        166.57        163.67         4.78 o
 -12   1   1        554.57        530.42        11.71 o
 -11   1   1         33.57         33.04         1.49 o
 -10   1   1         27.60         30.27         1.17 o
  -9   1   1        326.34        374.11         6.68 o
  -8   1   1        989.22       1082.46        15.92 o
  -7   1   1         96.04        101.92         2.81 o
  -6   1   1       1254.61       1333.37        17.07 o
  -5   1   1        177.06        138.11         1.89 o
  -4   1   1         16.33         10.13         0.50 o
  -3   1   1         21.65         20.43         0.60 o
  -2   1   1          9.71          7.74         0.41 o
  -1   1   1          3.97         -1.35         0.90 o
   0   1   1        722.13        466.71        14.27 o
   1   1   1       3886.41       3695.69        37.31 o
   2   1   1       4099.29       4289.12        52.43 o
   3   1   1       1363.67       1344.50        19.06 o
   4   1   1       2119.16       2098.93        29.52 o
   5   1   1        395.98        397.32        25.07 o
   6   1   1        880.08        902.76        18.51 o
   7   1   1        156.16        186.36         4.58 o
   8   1   1         10.28          8.69         1.74 o
   9   1   1        231.39        242.52        10.32 o
  10   1   1        138.51        117.73         3.52 o
  11   1   1        856.11        886.90        13.50 o
  12   1   1        158.20        161.52         5.70 o
  13   1   1         26.61         28.01         2.17 o
  14   1   1        638.37        620.55        19.71 o
  15   1   1         80.42         78.71         5.50 o
  16   1   1         37.47         29.34         2.65 o
  17   1   1          7.92          9.49         3.04 o
  18   1   1          1.21          2.72         1.79 o
 -19   2   1          7.05          5.30         2.94 o
 -18   2   1          0.16          4.12         2.75 o
 -17   2   1          6.86          9.02         2.94 o
 -16   2   1         79.28         88.72         5.89 o
 -15   2   1        187.33        180.52         8.25 o
 -14   2   1        230.62        231.30         6.39 o
 -13   2   1        490.09        458.21        10.65 o
 -12   2   1         41.06         31.22         2.26 o
 -11   2   1         10.44          9.66         1.00 o
 -10   2   1        213.37        224.34         4.61 o
  -9   2   1         54.85         64.00         1.67 o
  -8   2   1        640.36        690.31         9.27 o
  -7   2   1       5066.11       5668.34        64.73 o
  -6   2   1        271.12        272.26         3.50 o
  -5   2   1          0.16         -0.11         0.38 o
  -4   2   1        180.70        161.88         1.91 o
  -3   2   1       1018.95        986.52         9.81 o
  -2   2   1        277.29        251.38         3.02 o
  -1   2   1      26831.96      26457.69       697.10 o
   0   2   1          3.83          0.04         0.43 o
   1   2   1       5832.36       5800.26        56.13 o
   2   2   1        257.57        292.01         2.88 o
   3   2   1          9.87         10.08         0.46 o
   4   2   1         17.31         20.46         0.91 o
   5   2   1         13.49         17.37         1.16 o
   6   2   1        524.50        619.27        10.63 o
   7   2   1         32.66         47.42         1.67 o
   8   2   1        169.25        158.67         7.81 o
   9   2   1         48.73         57.52         1.88 o
  10   2   1          8.70         11.69         0.85 o
  11   2   1        138.67        137.64         2.93 o
  12   2   1        532.90        539.93         9.24 o
  13   2   1         75.63         72.23         5.30 o
  14   2   1        342.04        356.50        13.17 o
  15   2   1          5.66          6.47         2.75 o
  16   2   1         30.13         30.41         4.12 o
  17   2   1         15.25         13.73         3.73 o
  18   2   1          3.18          2.94         3.14 o
 -18   3   1          0.45          0.39         2.94 o
 -17   3   1          0.97          1.18         2.75 o
 -16   3   1         54.35         58.28         5.49 o
 -15   3   1        135.71        166.90         8.25 o
 -14   3   1        134.57        137.25         7.27 o
 -13   3   1          1.70          3.53         2.35 o
 -12   3   1          0.13         -1.53         1.02 o
 -11   3   1         68.34         64.88         1.85 o
 -10   3   1         15.77         18.36         1.80 o
  -9   3   1        128.39        136.47         2.45 o
  -8   3   1        191.21        200.53         3.16 o
  -7   3   1          6.02          7.49         0.91 o
  -6   3   1        216.97        223.49         3.55 o
  -5   3   1        103.08         99.14         1.83 o
  -4   3   1        258.01        252.53         2.96 o
  -3   3   1        102.18         87.25         1.56 o
  -2   3   1          8.27          8.83         0.62 o
  -1   3   1         82.49         74.80         1.44 o
   0   3   1        122.00        116.36         1.85 o
   1   3   1       1326.74       1357.74        15.57 o
   2   3   1        139.45        142.47         1.82 o
   3   3   1         13.93          7.16         0.56 o
   4   3   1          0.43         -0.46         0.53 o
   5   3   1        275.85        306.21         3.75 o
   6   3   1         14.15          9.93         0.62 o
   7   3   1       1053.74       1181.06        15.15 o
   8   3   1        403.72        423.46         8.03 o
   9   3   1        183.61        177.61         4.98 o
  10   3   1          0.14          0.34         0.68 o
  11   3   1         68.09         57.41         2.01 o
  12   3   1         18.55         16.48         3.34 o
  13   3   1         80.97         75.57         5.69 o
  14   3   1         18.00         14.32         3.34 o
  15   3   1         67.80         67.12         5.50 o
  16   3   1         56.69         53.57         5.30 o
  17   3   1         22.57         23.74         4.32 o
 -17   4   1          1.69         -4.12         2.75 o
 -16   4   1        125.04        139.39         8.25 o
 -15   4   1         50.75         54.36         5.30 o
 -14   4   1         48.89         45.33         4.71 o
 -13   4   1         13.13         18.64         3.73 o
 -12   4   1         58.68         58.68         5.10 o
 -11   4   1          9.18          7.16         1.63 o
 -10   4   1         13.70         14.44         1.27 o
  -9   4   1          4.16          4.13         1.01 o
  -8   4   1         37.70         32.32         1.70 o
  -7   4   1        632.16        672.41        10.50 o
  -6   4   1          0.45          0.66         0.78 o
  -5   4   1        266.80        290.66         5.80 o
  -4   4   1        407.70        385.84         5.00 o
  -3   4   1        273.57        287.03         4.11 o
  -2   4   1        943.99        897.64        10.85 o
  -1   4   1        460.32        419.13         5.13 o
   0   4   1        921.69        956.69        10.72 o
   1   4   1         12.67         10.02         0.73 o
   2   4   1        225.54        210.63         2.56 o
   3   4   1        873.48        821.24         8.13 o
   4   4   1         89.78         93.57         1.96 o
   5   4   1         98.20        108.09         2.63 o
   6   4   1       1222.75       1243.92        21.51 o
   7   4   1        366.58        381.87         9.11 o
   8   4   1          4.54          1.04         0.84 o
   9   4   1          3.65          2.25         0.76 o
  10   4   1          4.30          4.56         1.07 o
  11   4   1          5.54          6.55         1.24 o
  12   4   1         87.66         90.79         3.21 o
  13   4   1          1.78          9.42         3.14 o
  14   4   1         17.50         20.99         3.92 o
  15   4   1         41.51         45.72         5.10 o
  16   4   1          0.51          2.75         3.33 o
 -16   5   1        120.96        119.94         8.05 o
 -15   5   1          0.11          8.24         3.73 o
 -14   5   1         39.61         33.55         4.71 o
 -13   5   1          0.20         -0.78         2.94 o
 -12   5   1         17.12         21.58         3.92 o
 -11   5   1         39.47         41.80         4.71 o
 -10   5   1         32.12         30.41         4.32 o
  -9   5   1         22.04         21.78         3.73 o
  -8   5   1        284.75        285.52         7.57 o
  -7   5   1         10.91         11.61         1.46 o
  -6   5   1          1.86          3.68         1.44 o
  -5   5   1          5.78          3.90         0.94 o
  -4   5   1         60.57         58.98         1.46 o
  -3   5   1         44.39         39.85         1.88 o
  -2   5   1         22.71         30.53         1.98 o
  -1   5   1        231.78        236.82         4.62 o
   0   5   1        111.14        106.20         2.54 o
   1   5   1          0.68          1.61         0.89 o
   2   5   1         27.99         30.90         1.23 o
   3   5   1         14.71         14.30         1.14 o
   4   5   1         35.15         29.35         2.40 o
   5   5   1          2.62          2.61         1.86 o
   6   5   1          2.87          5.67         1.84 o
   7   5   1         10.64         10.32         1.88 o
   8   5   1        116.37        132.34         7.26 o
   9   5   1         31.01         30.41         4.32 o
  10   5   1         87.57         87.74         6.28 o
  11   5   1          7.44          9.61         3.34 o
  12   5   1         97.49         86.76         6.48 o
  13   5   1         49.06         61.81         6.08 o
  14   5   1          5.35          2.94         3.73 o
  15   5   1          2.21          5.69         3.73 o
 -14   6   1          6.26          6.08         3.92 o
 -13   6   1        108.85        111.89         7.46 o
 -12   6   1         49.80         40.03         5.10 o
 -11   6   1         12.34         14.71         4.12 o
 -10   6   1          0.12          0.59         3.14 o
  -9   6   1         22.68         22.17         4.12 o
  -8   6   1        301.12        296.44        11.99 o
  -7   6   1         30.64         27.47         4.12 o
  -6   6   1          8.84          7.96         1.14 o
  -5   6   1          2.59          2.32         1.06 o
  -4   6   1          0.29          0.48         0.82 o
  -3   6   1          6.80          7.56         3.07 o
  -2   6   1         14.02         14.81         1.59 o
  -1   6   1        376.02        377.79         6.89 o
   0   6   1         32.28         32.36         1.96 o
   1   6   1        508.72        487.18         7.29 o
   2   6   1         10.20          9.34         1.27 o
   3   6   1        124.49        119.98         2.76 o
   4   6   1         13.74         11.88         1.05 o
   5   6   1         32.23         29.24         4.32 o
   6   6   1         21.43         20.99         3.92 o
   7   6   1        190.02        193.09         9.23 o
   8   6   1          9.89          9.02         3.53 o
   9   6   1         87.90         86.37         6.48 o
  10   6   1          1.98          2.35         3.33 o
  11   6   1         14.18          5.89         3.92 o
  12   6   1         63.15         61.62         6.28 o
  13   6   1          1.92          5.89         3.92 o
 -11   7   1          8.68         10.79         4.12 o
 -10   7   1         45.51         61.03         6.28 o
  -9   7   1          6.60          4.12         3.73 o
  -8   7   1         46.89         48.67         5.69 o
  -7   7   1         44.77         48.47         5.49 o
  -6   7   1         16.58         17.66         4.12 o
  -5   7   1          5.20          3.43         3.34 o
  -4   7   1          0.44         -0.86         1.30 o
  -3   7   1          5.59          6.12         2.56 o
  -2   7   1          3.77          3.86         2.56 o
  -1   7   1         17.67         18.04         2.91 o
   0   7   1         12.39         11.52         2.94 o
   1   7   1         23.35         19.39         3.04 o
   2   7   1          1.11          1.06         3.92 o
   3   7   1         17.15         19.83         3.05 o
   4   7   1          3.83         -1.77         3.34 o
   5   7   1          9.07         11.18         3.92 o
   6   7   1          3.79          6.08         3.73 o
   7   7   1          6.10          9.81         3.92 o
   8   7   1          0.20         -2.55         3.73 o
   9   7   1          3.29          4.12         3.73 o
  10   7   1         30.02         37.87         5.69 o
  -8   8   1         15.42         16.87         4.71 o
  -7   8   1         68.24         58.09         6.48 o
  -6   8   1          6.20          9.81         4.51 o
  -5   8   1         33.69         34.06         3.94 o
  -4   8   1         20.89         20.14         3.54 o
  -3   8   1         33.46         26.95         4.71 o
  -2   8   1         27.02         24.76         3.60 o
  -1   8   1          4.85          5.61         3.83 o
   0   8   1          1.48         -0.20         2.77 o
   1   8   1         14.06          8.79         3.24 o
   2   8   1        110.65         99.86         5.48 o
   3   8   1          1.64          4.27         3.12 o
   4   8   1         33.06         26.49         5.30 o
   5   8   1          2.76          0.20         4.32 o
   6   8   1          0.57         -4.51         4.12 o
   7   8   1         23.07         32.77         5.89 o
 -20   0   2         15.94         15.11         3.34 o
 -19   0   2          0.13          4.32         2.35 o
 -18   0   2        125.19        113.87         6.28 o
 -17   0   2         57.97         57.89         4.51 o
 -16   0   2         75.63         67.32         4.51 o
 -15   0   2        178.98        173.26         5.21 o
 -14   0   2       1772.77       1754.71        35.92 o
 -13   0   2        468.80        452.00        10.16 o
 -12   0   2         27.70         21.33         1.51 o
 -11   0   2         39.02         38.76         1.80 o
 -10   0   2        182.29        175.88         4.38 o
  -9   0   2       1966.93       2288.00        45.72 o
  -8   0   2      16800.26      19216.35       400.11 o
  -7   0   2        195.69        214.19         4.87 o
  -6   0   2        616.10        660.14        14.02 o
  -5   0   2        449.14        420.37         8.96 o
  -4   0   2       6215.38       6349.92       131.78 o
  -3   0   2       3626.33       3588.99        76.05 o
  -2   0   2        102.40         72.24         1.59 o
  -1   0   2       5122.30       3839.37        74.06 o
   0   0   2       9208.83       8404.33       337.71 o
   3   0   2         17.59         22.57         1.37 o
   4   0   2          7.00          8.83         0.78 o
   5   0   2       2267.24       2619.75        77.30 o
   6   0   2          5.73         10.40         1.18 o
   7   0   2        793.41        842.43        25.55 o
   8   0   2        945.99        728.08        22.39 o
  11   0   2          4.85          1.65         1.77 o
  12   0   2        412.09        390.79        24.01 o
  13   0   2       1416.70       1396.13        40.04 o
  14   0   2         15.15         15.70         2.94 o
  15   0   2        124.86        108.38         6.09 o
  16   0   2        171.24        148.86         7.46 o
  17   0   2          0.02          2.94         2.35 o
  18   0   2         18.61          8.44         3.14 o
 -20   1   2          4.24          4.69         1.93 o
 -19   1   2          7.08         13.84         2.15 o
 -18   1   2         10.21          9.78         1.87 o
 -17   1   2         72.68         71.28         3.83 o
 -16   1   2         46.86         40.82         4.12 o
 -15   1   2        210.13        207.65         5.75 o
 -14   1   2        365.82        350.15         8.42 o
 -13   1   2         25.57         25.88         1.93 o
 -12   1   2         22.76         21.89         1.65 o
 -11   1   2          2.55          2.87         0.83 o
 -10   1   2         70.18         67.20         1.88 o
  -9   1   2          2.84          3.70         0.62 o
  -8   1   2       1090.51       1160.25        16.98 o
  -7   1   2        360.38        385.45         4.76 o
  -6   1   2         49.07         40.36         0.79 o
  -5   1   2         45.09         44.21         0.83 o
  -4   1   2        687.91        670.03         6.33 o
  -3   1   2        102.67        110.54         1.05 o
  -2   1   2        362.99        299.04         3.17 o
  -1   1   2       2846.60       2660.88        68.73 o
   0   1   2      17037.88      17593.78       568.27 o
   1   1   2       7934.61       8295.43       118.55 o
   2   1   2        320.21        300.99         3.96 o
   3   1   2       1106.70       1058.53        15.11 o
   4   1   2       1426.64       1479.08        24.60 o
   5   1   2       2073.87       2167.94        35.95 o
   6   1   2        552.69        586.28         8.89 o
   7   1   2        164.46        146.03         6.81 o
   8   1   2         67.65         79.93         2.14 o
   9   1   2        139.04        135.14         3.88 o
  10   1   2        109.83        109.36         3.52 o
  11   1   2        143.49        129.77         4.08 o
  12   1   2        223.75        227.79         4.94 o
  13   1   2       1836.04       1780.58        50.69 o
  14   1   2         24.59         21.58         3.34 o
  15   1   2         28.83         21.39         3.34 o
  16   1   2          2.06         -0.40         1.45 o
  17   1   2          0.56          0.42         2.06 o
  18   1   2          7.30          8.67         2.84 o
 -19   2   2         14.55         16.87         3.34 o
 -18   2   2         18.96         17.46         3.53 o
 -17   2   2         23.16         26.09         3.92 o
 -16   2   2         83.53         79.30         5.50 o
 -15   2   2       1681.57       1684.31        48.03 o
 -14   2   2          0.65          1.06         2.55 o
 -13   2   2        258.34        260.88         6.67 o
 -12   2   2        715.61        713.06        15.42 o
 -11   2   2         35.69         35.17         2.35 o
 -10   2   2         11.94          8.90         1.13 o
  -9   2   2        428.90        455.45         7.14 o
  -8   2   2       2907.30       3155.35        35.38 o
  -7   2   2        872.32       1000.30        10.56 o
  -6   2   2       1061.54       1057.27         9.93 o
  -5   2   2       2170.48       2213.65        23.22 o
  -4   2   2       2819.08       2832.75        25.71 o
  -3   2   2       1300.37       1331.28        12.47 o
  -2   2   2      17374.46      18276.19       197.94 o
  -1   2   2      25224.65      25012.25       617.19 o
   0   2   2       5216.86       5198.51        50.34 o
   1   2   2       1902.82       1900.17        17.28 o
   2   2   2        349.83        301.68         3.25 o
   3   2   2       3322.39       3510.40        43.11 o
   4   2   2          2.35          0.58         0.42 o
   5   2   2       1769.26       1831.16        22.72 o
   6   2   2       2421.74       2678.00        37.93 o
   7   2   2        289.66        276.88         4.67 o
   8   2   2        171.50        161.90         3.58 o
   9   2   2        300.38        271.22        10.63 o
  10   2   2          4.84          3.34         0.79 o
  11   2   2        344.75        328.01         6.58 o
  12   2   2        446.21        433.61        14.96 o
  13   2   2          1.45          1.96         2.55 o
  14   2   2          3.72         -0.78         2.55 o
  15   2   2         73.74         71.83         5.50 o
  16   2   2         62.64         61.03         5.49 o
  17   2   2          1.65          2.94         2.94 o
 -18   3   2          8.94         11.77         3.53 o
 -17   3   2         41.43         38.07         4.51 o
 -16   3   2          0.14          1.77         2.75 o
 -15   3   2        515.51        499.81        16.93 o
 -14   3   2          1.64          2.78         1.55 o
 -13   3   2        350.13        340.77         5.83 o
 -12   3   2          1.00          0.44         0.88 o
 -11   3   2          0.01         -0.72         0.73 o
 -10   3   2         24.69         22.11         0.96 o
  -9   3   2          4.94          6.13         0.80 o
  -8   3   2         18.86         22.51         1.00 o
  -7   3   2         32.42         29.23         1.15 o
  -6   3   2        131.23        136.31         2.27 o
  -5   3   2        319.60        337.87         3.80 o
  -4   3   2         30.93         24.74         0.74 o
  -3   3   2          2.99          0.90         0.82 o
  -2   3   2       1952.47       2021.06        21.64 o
  -1   3   2        256.08        275.06         3.82 o
   0   3   2         56.15         50.23         1.39 o
   1   3   2        153.72        159.82         2.11 o
   2   3   2          4.11          3.43         0.47 o
   3   3   2        679.65        706.91         7.22 o
   4   3   2         32.24         38.48         1.07 o
   5   3   2         54.00         57.37         1.30 o
   6   3   2          0.31          1.82         0.54 o
   7   3   2        630.24        711.15         9.58 o
   8   3   2        188.36        185.48         4.15 o
   9   3   2        245.32        248.89         4.21 o
  10   3   2        498.02        477.04        20.74 o
  11   3   2         63.07         61.63         4.91 o
  12   3   2          3.18          4.12         2.75 o
  13   3   2        228.18        222.02         9.82 o
  14   3   2         92.66         99.52         6.48 o
  15   3   2         30.43         26.49         4.32 o
  16   3   2          0.06         -3.73         2.55 o
 -17   4   2         88.21         91.66         6.87 o
 -16   4   2        178.51        178.12         8.84 o
 -15   4   2        235.61        207.86         9.43 o
 -14   4   2          0.39         -0.98         2.55 o
 -13   4   2          9.51          6.87         2.94 o
 -12   4   2         18.06         16.34         1.63 o
 -11   4   2         40.81         31.72         2.84 o
 -10   4   2         94.89         91.35         3.08 o
  -9   4   2         39.29         38.33         2.11 o
  -8   4   2         12.96         17.42         1.26 o
  -7   4   2        120.94        131.45         2.66 o
  -6   4   2         46.90         53.56         1.44 o
  -5   4   2          0.09         -0.38         0.63 o
  -4   4   2         23.24         21.93         1.94 o
  -3   4   2       1718.35       1706.10        20.16 o
  -2   4   2       1272.59       1267.92        15.16 o
  -1   4   2        702.58        696.77         8.64 o
   0   4   2         55.25         51.68         1.46 o
   1   4   2        258.62        278.67         3.63 o
   2   4   2          1.89          2.21         0.74 o
   3   4   2         73.46         72.01         1.51 o
   4   4   2        265.77        263.13         4.82 o
   5   4   2          0.21          0.57         1.03 o
   6   4   2         35.18         38.62         2.11 o
   7   4   2          0.19          1.45         0.88 o
   8   4   2         15.24         16.13         1.39 o
   9   4   2        176.73        163.51         3.86 o
  10   4   2        337.38        339.12        10.13 o
  11   4   2        161.21        160.67         4.79 o
  12   4   2         50.96         55.00         2.94 o
  13   4   2          2.13          5.30         3.14 o
  14   4   2         16.72         24.33         4.32 o
  15   4   2          5.20          8.04         3.53 o
 -16   5   2         71.07         87.73         6.87 o
 -15   5   2         31.51         41.79         5.10 o
 -14   5   2         22.76         26.88         4.12 o
 -13   5   2          0.32          0.78         2.94 o
 -12   5   2          1.80          2.75         3.14 o
 -11   5   2         71.90         71.25         5.69 o
 -10   5   2         22.35         22.56         3.73 o
  -9   5   2        166.80        171.06         7.27 o
  -8   5   2        304.03        297.84         7.78 o
  -7   5   2        124.71        116.28         2.73 o
  -6   5   2        495.16        496.98         6.07 o
  -5   5   2        170.62        172.67         2.72 o
  -4   5   2        117.53        112.78         2.09 o
  -3   5   2          1.10          0.31         0.84 o
  -2   5   2          5.94          3.94         0.91 o
  -1   5   2         60.33         56.18         2.73 o
   0   5   2         22.84         23.86         1.22 o
   1   5   2        309.06        308.18         4.88 o
   2   5   2         10.29         14.99         1.14 o
   3   5   2         59.47         68.86         2.12 o
   4   5   2          2.33          3.42         1.22 o
   5   5   2         88.76         85.61         3.13 o
   6   5   2         94.81         94.30         4.16 o
   7   5   2        381.17        401.65        10.36 o
   8   5   2          0.46          5.49         3.33 o
   9   5   2         21.43         23.94         4.12 o
  10   5   2        189.87        188.17         9.04 o
  11   5   2          3.30          4.71         3.34 o
  12   5   2         31.62         41.99         5.30 o
  13   5   2        151.54        162.19         9.03 o
  14   5   2          5.69          5.89         3.73 o
 -14   6   2          0.40          0.20         3.53 o
 -13   6   2         13.67         14.32         3.92 o
 -12   6   2         34.21         34.73         4.71 o
 -11   6   2          3.97         -1.57         3.14 o
 -10   6   2         30.85         33.36         4.71 o
  -9   6   2         97.12         86.77         6.09 o
  -8   6   2        179.42        189.35         8.84 o
  -7   6   2        225.29        242.35         7.22 o
  -6   6   2         22.63         26.09         1.63 o
  -5   6   2          5.44          2.25         1.14 o
  -4   6   2          0.84          0.55         1.12 o
  -3   6   2        318.57        325.55         7.08 o
  -2   6   2          1.21         -0.29         2.38 o
  -1   6   2         11.50         14.86         1.51 o
   0   6   2         13.96         11.27         1.35 o
   1   6   2        307.63        320.83         5.85 o
   2   6   2         21.78         18.82         1.61 o
   3   6   2         31.27         28.84         1.83 o
   4   6   2        123.63        114.79         9.42 o
   5   6   2        128.02        121.15         7.27 o
   6   6   2         60.84         55.93         5.69 o
   7   6   2         20.04         19.23         4.12 o
   8   6   2          1.30          4.12         3.33 o
   9   6   2          9.96          9.81         3.73 o
  10   6   2         18.42         23.74         4.71 o
  11   6   2         15.19         20.80         4.71 o
  12   6   2          0.55         -0.39         3.73 o
 -12   7   2         30.43         30.61         5.10 o
 -11   7   2          1.06          0.59         3.33 o
 -10   7   2          3.92          2.94         3.92 o
  -9   7   2        237.08        257.75        11.59 o
  -8   7   2          5.03          8.04         3.73 o
  -7   7   2         68.08         78.90         6.67 o
  -6   7   2          7.27         10.72         2.76 o
  -5   7   2         27.60         29.56         3.26 o
  -4   7   2          0.04          2.24         1.44 o
  -3   7   2          3.29          0.08         1.73 o
  -2   7   2         12.05          9.39         2.70 o
  -1   7   2         29.12         20.43         2.98 o
   0   7   2         24.84         24.02         3.14 o
   1   7   2          1.64          3.45         2.49 o
   2   7   2          4.31          5.22         2.62 o
   3   7   2         64.86         60.45         5.89 o
   4   7   2         96.75        100.90         7.26 o
   5   7   2         31.10         36.69         5.10 o
   6   7   2         11.44         18.05         4.51 o
   7   7   2         12.83         10.20         4.32 o
   8   7   2          0.02          1.18         3.73 o
   9   7   2          8.78         12.75         4.51 o
  10   7   2          5.59          8.83         4.32 o
  -8   8   2          6.69          9.81         4.32 o
  -7   8   2        152.05        150.79         9.42 o
  -6   8   2         58.88         64.16         4.79 o
  -5   8   2         54.55         59.23         5.20 o
  -4   8   2          0.05         -0.82         2.84 o
  -3   8   2         77.85         90.64         5.45 o
  -2   8   2         40.80         35.73         3.88 o
  -1   8   2          0.38         -3.49         2.68 o
   0   8   2          6.06          2.33         4.71 o
   1   8   2         82.09         92.17         5.34 o
   2   8   2         64.80         60.64         6.48 o
   3   8   2         55.13         56.91         6.28 o
   4   8   2         18.82         17.46         4.90 o
   5   8   2         20.73         27.27         5.30 o
   6   8   2         70.75         64.37         6.87 o
 -20   1   3         11.64         14.11         2.12 o
 -19   1   3          1.88          2.00         1.65 o
 -18   1   3         19.09         16.74         2.07 o
 -17   1   3        122.00        113.47         4.16 o
 -16   1   3         79.24         61.93         2.36 o
 -15   1   3        191.32        190.82         7.27 o
 -14   1   3        123.41        113.33         3.74 o
 -13   1   3         41.70         40.32         1.73 o
 -12   1   3         73.44         78.87         2.14 o
 -11   1   3         11.96          9.13         0.75 o
 -10   1   3        262.46        273.79         5.11 o
  -9   1   3        524.54        538.35         9.30 o
  -8   1   3        187.25        187.50         3.59 o
  -7   1   3         31.10         32.61         1.00 o
  -6   1   3        253.52        239.19         2.77 o
  -5   1   3         50.64         56.32         0.82 o
  -4   1   3         75.87         85.48         0.97 o
  -3   1   3       3670.97       3648.66        33.83 o
  -2   1   3         16.91         16.95         0.75 o
  -1   1   3       4828.63       4776.01        54.43 o
   0   1   3       3462.63       3485.81        40.14 o
   1   1   3       1649.05       1650.50        16.81 o
   2   1   3       5096.41       5134.21        62.65 o
   3   1   3         18.38         16.41         0.73 o
   4   1   3        519.74        550.13         9.54 o
   5   1   3         11.55          8.77         0.74 o
   6   1   3        320.24        371.97         5.91 o
   7   1   3         38.25         32.98         1.19 o
   8   1   3        108.19         98.96         2.18 o
   9   1   3        486.11        490.61         7.83 o
  10   1   3          2.46          3.23         0.74 o
  11   1   3        436.77        400.66         9.53 o
  12   1   3         74.44         73.02         5.10 o
  13   1   3         59.20         60.84         4.91 o
  14   1   3        144.41        129.60         6.87 o
  15   1   3          3.28          2.23         1.65 o
  16   1   3          0.52          2.02         1.73 o
  17   1   3         53.79         59.82         5.00 o
 -19   2   3          0.10          0.78         2.55 o
 -18   2   3         13.45         14.71         3.14 o
 -17   2   3         16.66         13.54         2.94 o
 -16   2   3          2.01          0.20         2.16 o
 -15   2   3        237.65        289.52         7.43 o
 -14   2   3         59.39         58.96         3.93 o
 -13   2   3         85.48         80.92         3.10 o
 -12   2   3        164.83        161.40         3.90 o
 -11   2   3        123.69        134.12         3.30 o
 -10   2   3        100.64        101.53         2.04 o
  -9   2   3        736.51        758.69         9.62 o
  -8   2   3        406.76        435.25         5.25 o
  -7   2   3        426.45        464.68         5.16 o
  -6   2   3         63.02         64.26         1.09 o
  -5   2   3        101.12         85.12         1.13 o
  -4   2   3         51.92         70.17         0.97 o
  -3   2   3        544.78        527.40         5.43 o
  -2   2   3          7.57          8.98         0.49 o
  -1   2   3        255.54        245.54         3.20 o
   0   2   3        140.01        125.40         1.62 o
   1   2   3       1151.23       1222.89        11.85 o
   2   2   3        117.74        125.56         2.11 o
   3   2   3        723.68        715.18         8.29 o
   4   2   3         22.21         27.50         1.27 o
   5   2   3        252.69        243.33         3.57 o
   6   2   3        805.32        894.67        11.50 o
   7   2   3        221.14        223.43         4.57 o
   8   2   3         10.14         12.14         1.24 o
   9   2   3        246.45        235.26        13.77 o
  10   2   3          2.00          2.50         0.89 o
  11   2   3        154.66        151.92         4.92 o
  12   2   3        467.48        479.66        16.34 o
  13   2   3        109.65        109.55         6.67 o
  14   2   3         13.60          7.46         2.94 o
  15   2   3          7.62          5.30         2.94 o
  16   2   3          0.00          2.16         2.75 o
 -19   3   3          2.26         -0.20         2.75 o
 -18   3   3          0.60         -3.53         2.35 o
 -17   3   3         17.55         19.03         3.53 o
 -16   3   3          1.10          0.98         2.55 o
 -15   3   3          0.25         -0.20         2.55 o
 -14   3   3          0.24          0.55         1.72 o
 -13   3   3         11.14         10.48         1.21 o
 -12   3   3         27.01         26.38         1.52 o
 -11   3   3         74.01         72.90         1.77 o
 -10   3   3        207.00        208.61         3.23 o
  -9   3   3        238.18        266.40         4.49 o
  -8   3   3        226.89        254.16         3.87 o
  -7   3   3       1023.97       1058.20        13.50 o
  -6   3   3        432.32        454.52         4.93 o
  -5   3   3        239.90        226.89         2.54 o
  -4   3   3        277.15        286.80         3.07 o
  -3   3   3          0.29         -0.10         0.51 o
  -2   3   3         42.12         37.58         1.14 o
  -1   3   3        718.22        696.20         7.68 o
   0   3   3         94.29        104.87         1.91 o
   1   3   3         73.82         81.69         1.49 o
   2   3   3        421.34        434.62         4.62 o
   3   3   3         69.44         72.40         1.64 o
   4   3   3          8.64         10.57         1.05 o
   5   3   3          0.41          1.01         0.68 o
   6   3   3        231.35        244.41         4.97 o
   7   3   3         23.51         30.85         1.25 o
   8   3   3          2.50          2.92         0.80 o
   9   3   3        202.43        197.88         4.18 o
  10   3   3        142.30        155.56         3.67 o
  11   3   3         18.23         15.30         1.77 o
  12   3   3         59.42         65.52         2.97 o
  13   3   3         88.23         91.67         6.28 o
  14   3   3         16.29         17.85         3.73 o
  15   3   3          0.02          1.96         2.94 o
  16   3   3          5.94         10.20         3.92 o
 -18   4   3         15.70         13.34         3.73 o
 -17   4   3         31.40         40.42         4.71 o
 -16   4   3        397.73        398.42        14.55 o
 -15   4   3         29.25         18.64         3.53 o
 -14   4   3        630.69        605.18        19.50 o
 -13   4   3        156.64        157.55         4.48 o
 -12   4   3         23.29         19.90         1.47 o
 -11   4   3         34.14         37.84         2.35 o
 -10   4   3         19.97         19.81         2.45 o
  -9   4   3        198.35        188.10         4.45 o
  -8   4   3         66.05         82.69         2.35 o
  -7   4   3         59.38         56.46         1.58 o
  -6   4   3         12.88         10.65         0.80 o
  -5   4   3        279.42        243.60         2.95 o
  -4   4   3        236.15        215.44         3.67 o
  -3   4   3       3039.52       3082.84        32.56 o
  -2   4   3       2749.06       2730.14        28.96 o
  -1   4   3       2620.10       2687.01        28.51 o
   0   4   3        613.61        608.32         9.55 o
   1   4   3         35.31         32.25         2.03 o
   2   4   3        141.07        128.93         2.19 o
   3   4   3          0.83          0.86         0.58 o
   4   4   3        184.60        211.67         4.15 o
   5   4   3         18.22         20.43         1.45 o
   6   4   3         71.89         81.68         2.33 o
   7   4   3        196.68        197.42         3.92 o
   8   4   3          0.02         -1.68         1.17 o
   9   4   3         23.16         22.75         2.96 o
  10   4   3        346.47        365.87         8.75 o
  11   4   3        250.15        236.51        10.91 o
  12   4   3        188.37        183.03        12.08 o
  13   4   3        117.42        127.21         8.05 o
  14   4   3         15.55         19.23         4.32 o
  15   4   3          0.82         -2.94         3.14 o
 -16   5   3        105.78        109.53         7.26 o
 -15   5   3         16.40         19.23         3.92 o
 -14   5   3         27.04         26.88         4.32 o
 -13   5   3          6.68          8.24         3.14 o
 -12   5   3          7.79          8.04         3.14 o
 -11   5   3          7.34          7.06         2.94 o
 -10   5   3         71.05         67.52         9.52 o
  -9   5   3         68.99         68.30         2.96 o
  -8   5   3         17.21         17.71         1.81 o
  -7   5   3        107.37        112.50         2.37 o
  -6   5   3        131.81        127.30         2.31 o
  -5   5   3         54.24         56.26         1.36 o
  -4   5   3         12.56         13.69         0.97 o
  -3   5   3        162.02        183.95         3.16 o
  -2   5   3         15.46         19.29         1.23 o
  -1   5   3         24.94         23.73         1.14 o
   0   5   3         91.27         94.88         2.02 o
   1   5   3          3.08          3.62         0.95 o
   2   5   3         13.31         12.23         0.98 o
   3   5   3         62.41         64.33         1.66 o
   4   5   3          0.39          0.01         1.20 o
   5   5   3          0.63          0.56         1.35 o
   6   5   3         33.49         28.22         2.68 o
   7   5   3         60.07         60.97         4.12 o
   8   5   3        204.93        223.76        10.22 o
   9   5   3         45.43         39.64         4.91 o
  10   5   3         20.04         27.47         4.32 o
  11   5   3         10.82         11.18         3.73 o
  12   5   3         47.55         54.36         5.89 o
  13   5   3         52.98         57.30         6.28 o
 -14   6   3         10.12         11.77         3.92 o
 -13   6   3         48.26         48.47         5.30 o
 -12   6   3          9.81          8.63         3.53 o
 -11   6   3         19.19         18.05         3.92 o
 -10   6   3          0.03         -1.77         2.75 o
  -9   6   3          0.02         -2.38         1.84 o
  -8   6   3        572.00        607.74        14.34 o
  -7   6   3          5.97          6.41         1.44 o
  -6   6   3        252.67        239.05         4.70 o
  -5   6   3         78.75         69.03         2.64 o
  -4   6   3        159.23        161.46         3.75 o
  -3   6   3         33.74         25.48         2.78 o
  -2   6   3          1.73          0.41         1.64 o
  -1   6   3        158.43        157.13         4.53 o
   0   6   3         83.88         72.65         3.40 o
   1   6   3          0.20         -0.19         1.43 o
   2   6   3        172.17        158.54         4.19 o
   3   6   3        274.49        266.28         6.15 o
   4   6   3          7.89          5.40         2.17 o
   5   6   3        181.93        191.90         9.43 o
   6   6   3        106.07        114.06         7.26 o
   7   6   3         42.78         37.09         4.91 o
   8   6   3         36.90         34.93         5.10 o
   9   6   3          9.39         12.95         4.12 o
  10   6   3         34.82         36.10         5.30 o
  11   6   3         13.05         15.11         4.51 o
 -12   7   3         50.56         56.32         6.08 o
 -11   7   3          5.28          1.57         3.73 o
 -10   7   3         53.70         54.95         5.89 o
  -9   7   3          2.19          5.69         3.73 o
  -8   7   3          6.85          1.57         3.34 o
  -7   7   3         36.48         34.99         2.68 o
  -6   7   3          0.07          0.72         2.47 o
  -5   7   3         34.02         34.96         2.04 o
  -4   7   3          0.01         -1.05         1.37 o
  -3   7   3         37.97         35.26         2.08 o
  -2   7   3          0.00          0.51         1.90 o
  -1   7   3          0.00         -1.54         1.84 o
   0   7   3         20.10         20.92         3.43 o
   1   7   3         74.00         78.31         6.48 o
   2   7   3          0.24         -0.20         3.53 o
   3   7   3          2.77          7.06         3.73 o
   4   7   3         20.89         26.68         4.90 o
   5   7   3          0.40          2.55         3.73 o
   6   7   3         15.24         13.73         4.32 o
   7   7   3          0.37          1.37         3.73 o
   8   7   3          3.00          2.16         3.92 o
   9   7   3         19.10         25.11         5.30 o
  -8   8   3          6.55          7.45         4.32 o
  -7   8   3        267.10        253.47         8.54 o
  -6   8   3        140.57        131.82         6.32 o
  -5   8   3          4.90          5.55         3.12 o
  -4   8   3         35.82         37.10         4.12 o
  -3   8   3         26.83         26.74         3.61 o
  -2   8   3          7.82         10.06         3.10 o
  -1   8   3         18.52         15.72         3.32 o
   0   8   3          1.25         -3.53         2.77 o
   1   8   3          0.00         -2.35         3.92 o
   2   8   3         36.20         35.71         5.49 o
   3   8   3         39.79         34.73         5.49 o
   4   8   3          1.16          1.77         4.32 o
   5   8   3         28.09         29.82         5.89 o
 -20   0   4         15.24         21.19         3.34 o
 -19   0   4          7.99          8.63         2.55 o
 -18   0   4         61.04         59.66         4.32 o
 -17   0   4        237.45        211.50         5.76 o
 -16   0   4         41.51         28.92         2.15 o
 -15   0   4         97.54         99.61         3.32 o
 -14   0   4        243.80        239.26         5.99 o
 -13   0   4         25.21         23.65         1.66 o
 -12   0   4       1276.19       1322.44        26.95 o
 -11   0   4        304.01        282.53         6.33 o
 -10   0   4        131.66        154.02         3.75 o
  -9   0   4       2600.90       3062.04        60.65 o
  -8   0   4        144.25        170.98         3.82 o
  -7   0   4          0.45          0.58         0.45 o
  -6   0   4       4694.20       4970.20        66.88 o
  -5   0   4       1702.35       1760.63        32.23 o
  -4   0   4        928.02       1009.51        13.36 o
  -3   0   4       4731.57       4631.62        52.88 o
  -2   0   4       4002.00       3765.11        47.75 o
  -1   0   4        250.43        213.33         3.91 o
   0   0   4       1258.03       1262.71        32.89 o
   1   0   4       4149.59       4316.74       108.84 o
   2   0   4       1893.37       1890.62        48.63 o
   3   0   4       1557.27       1546.38        45.89 o
   4   0   4       3032.35       3216.85        94.87 o
   5   0   4       2814.00       3269.13        96.38 o
   6   0   4       1007.75       1052.39        31.72 o
   7   0   4         20.76         39.64         2.55 o
   8   0   4         38.84         43.37         2.75 o
   9   0   4         91.04         93.84         3.26 o
  10   0   4          1.16          0.08         1.03 o
  11   0   4        244.18        252.25         6.60 o
  12   0   4         70.28         63.20         4.51 o
  13   0   4          0.19         -2.55         1.96 o
  14   0   4         26.36         28.25         3.53 o
  15   0   4         35.59         37.87         4.12 o
  16   0   4          2.84          3.53         2.55 o
 -20   1   4         44.98         55.83         3.32 o
 -19   1   4          0.08          2.45         1.53 o
 -18   1   4         17.83         21.24         3.83 o
 -17   1   4         80.01         76.07         2.68 o
 -16   1   4         39.99         33.38         1.92 o
 -15   1   4         41.30         38.36         1.88 o
 -14   1   4         70.26         70.54         2.22 o
 -13   1   4         14.63         14.74         1.75 o
 -12   1   4        264.25        251.06         4.88 o
 -11   1   4          3.03          2.26         0.62 o
 -10   1   4         67.10         74.31         1.84 o
  -9   1   4         57.44         61.09         2.38 o
  -8   1   4       2850.25       3022.07        36.70 o
  -7   1   4       1592.50       1632.11        21.27 o
  -6   1   4         68.88         62.64         0.92 o
  -5   1   4       1478.73       1445.23        12.20 o
  -4   1   4        831.96        817.33         7.42 o
  -3   1   4        691.76        745.02         6.72 o
  -2   1   4        423.24        468.65         4.83 o
  -1   1   4         44.97         42.43         1.34 o
   0   1   4          9.94          9.36         0.54 o
   1   1   4        871.75        829.47        10.18 o
   2   1   4        450.45        412.10         7.02 o
   3   1   4         22.49         21.52         1.09 o
   4   1   4        353.46        376.50         6.58 o
   5   1   4       2540.93       2755.07        55.12 o
   6   1   4         23.25         25.32         1.32 o
   7   1   4        183.86        223.41         4.54 o
   8   1   4         96.89         93.35         2.52 o
   9   1   4         10.82          7.50         0.99 o
  10   1   4         42.19         43.73         2.08 o
  11   1   4        199.78        191.16         4.45 o
  12   1   4        252.33        231.30         9.63 o
  13   1   4         17.14         14.52         2.94 o
  14   1   4          2.89          5.30         2.55 o
  15   1   4          4.22          4.15         2.16 o
  16   1   4          1.24         -0.50         1.65 o
 -20   2   4         20.72         19.87         2.35 o
 -19   2   4         37.33         44.35         4.51 o
 -18   2   4         84.52         74.19         5.30 o
 -17   2   4          3.53          3.14         2.35 o
 -16   2   4        162.01        124.92         4.36 o
 -15   2   4        867.89        814.67        17.57 o
 -14   2   4        230.63        228.90         4.35 o
 -13   2   4         60.95         60.06         3.18 o
 -12   2   4        201.01        204.39         3.44 o
 -11   2   4        445.39        445.19         6.10 o
 -10   2   4       1730.25       1776.31        21.66 o
  -9   2   4        358.51        384.32         5.24 o
  -8   2   4          8.65         13.31         0.63 o
  -7   2   4        372.12        367.64         4.52 o
  -6   2   4        460.88        449.85         4.65 o
  -5   2   4        151.06        173.61         2.09 o
  -4   2   4          3.15          2.55         0.41 o
  -3   2   4        169.88        189.87         2.60 o
  -2   2   4       7183.92       7424.60       138.23 o
  -1   2   4        546.14        529.92         5.38 o
   0   2   4         78.11         68.07         1.26 o
   1   2   4         82.51         89.46         1.69 o
   2   2   4        131.28        137.10         2.05 o
   3   2   4        106.40        128.02         2.22 o
   4   2   4         31.43         27.25         1.09 o
   5   2   4         46.91         56.82         1.79 o
   6   2   4         87.83         85.08         2.62 o
   7   2   4        186.86        178.54         3.86 o
   8   2   4         28.45         25.48         1.28 o
   9   2   4         27.90         30.28         1.85 o
  10   2   4         31.66         29.81         1.65 o
  11   2   4        673.87        634.91        20.50 o
  12   2   4        214.76        192.14         8.84 o
  13   2   4        113.35        114.45         7.07 o
  14   2   4          3.07          5.89         2.94 o
  15   2   4         98.56        105.80         7.07 o
  16   2   4         16.56         21.19         4.12 o
 -19   3   4          0.21          0.39         2.55 o
 -18   3   4        124.51        142.92         7.46 o
 -17   3   4         33.80         31.00         3.92 o
 -16   3   4         17.07         13.54         2.94 o
 -15   3   4        242.01        240.64         5.25 o
 -14   3   4        279.18        288.54         5.93 o
 -13   3   4         94.60         95.34         2.21 o
 -12   3   4         37.31         43.68         1.61 o
 -11   3   4        404.31        420.32         5.82 o
 -10   3   4        667.68        679.04         8.78 o
  -9   3   4         38.33         42.48         1.44 o
  -8   3   4        489.86        496.85         6.77 o
  -7   3   4          3.77          5.56         0.65 o
  -6   3   4         23.52         24.35         0.82 o
  -5   3   4         77.70         75.88         1.34 o
  -4   3   4       1404.67       1587.22        14.54 o
  -3   3   4        981.88       1011.09        10.13 o
  -2   3   4        831.30        791.16         8.04 o
  -1   3   4         49.40         42.73         1.34 o
   0   3   4       2288.03       2336.00        24.20 o
   1   3   4       3177.65       3301.69        31.50 o
   2   3   4         43.96         44.74         1.27 o
   3   3   4        323.16        347.74         5.06 o
   4   3   4          1.15          2.61         0.84 o
   5   3   4        500.27        513.14         8.67 o
   6   3   4         43.98         38.65         1.37 o
   7   3   4         23.24         16.34         1.46 o
   8   3   4        148.66        146.15         3.01 o
   9   3   4         15.18         12.31         1.11 o
  10   3   4       1034.71       1042.25        22.26 o
  11   3   4        125.76        141.79         4.47 o
  12   3   4        176.42        163.60         8.45 o
  13   3   4         39.71         39.24         4.71 o
  14   3   4         24.60         31.78         4.71 o
  15   3   4         14.02         20.01         4.32 o
 -18   4   4         29.96         38.46         4.51 o
 -17   4   4         49.20         56.71         5.30 o
 -16   4   4        114.59        118.57         6.87 o
 -15   4   4         22.33         16.09         3.53 o
 -14   4   4         11.11         10.01         2.94 o
 -13   4   4         74.98         73.34         2.67 o
 -12   4   4         53.45         53.93         2.44 o
 -11   4   4        258.83        249.88         5.48 o
 -10   4   4         17.04         12.96         1.56 o
  -9   4   4        926.33        935.32        14.11 o
  -8   4   4          1.69          0.67         0.94 o
  -7   4   4         90.79         88.49         1.96 o
  -6   4   4        165.51        150.02         2.26 o
  -5   4   4          2.72         -0.48         1.01 o
  -4   4   4       1799.43       1778.92        20.45 o
  -3   4   4        286.94        264.74         3.33 o
  -2   4   4       1142.52       1186.38        13.97 o
  -1   4   4          0.77         -1.21         0.81 o
   0   4   4        634.10        599.44         8.24 o
   1   4   4        628.58        568.93         7.05 o
   2   4   4         97.53        104.11         2.02 o
   3   4   4        173.06        173.84         3.04 o
   4   4   4         37.87         41.53         1.64 o
   5   4   4         35.03         36.35         1.75 o
   6   4   4         52.09         59.67         2.19 o
   7   4   4          1.45          2.39         1.70 o
   8   4   4          0.05         -0.24         1.28 o
   9   4   4         15.61         12.55         2.03 o
  10   4   4        114.97        125.32         5.40 o
  11   4   4        185.27        202.95         6.18 o
  12   4   4          3.88          0.59         3.14 o
  13   4   4          0.78          0.78         3.33 o
  14   4   4         32.98         33.75         5.10 o
 -16   5   4          9.55          8.44         3.53 o
 -15   5   4          7.59          7.45         3.34 o
 -14   5   4         59.35         62.01         5.49 o
 -13   5   4         91.92         92.65         6.08 o
 -12   5   4         22.59         21.19         3.53 o
 -11   5   4         62.26         53.97         4.91 o
 -10   5   4         33.64         32.96         2.07 o
  -9   5   4         80.83         87.91         2.78 o
  -8   5   4         88.77         83.94         2.12 o
  -7   5   4          5.31          5.04         1.07 o
  -6   5   4         39.39         38.49         1.29 o
  -5   5   4         12.09          8.76         0.86 o
  -4   5   4         51.20         49.88         1.86 o
  -3   5   4        103.65        100.88         2.27 o
  -2   5   4         88.82         91.72         2.19 o
  -1   5   4          0.61          1.39         0.95 o
   0   5   4        158.31        173.01         3.31 o
   1   5   4          1.84          2.24         0.85 o
   2   5   4        168.47        183.34         3.40 o
   3   5   4         59.12         70.91         2.18 o
   4   5   4        119.60        119.84         3.81 o
   5   5   4        150.41        158.22         5.53 o
   6   5   4          8.97          6.57         2.03 o
   7   5   4          1.29         -0.89         1.84 o
   8   5   4         56.64         44.16         5.10 o
   9   5   4         51.17         55.34         5.49 o
  10   5   4         72.27         73.99         6.28 o
  11   5   4         19.72         19.82         4.32 o
  12   5   4          1.73          1.77         3.53 o
 -15   6   4         16.47          8.83         3.73 o
 -14   6   4         36.52         37.87         4.91 o
 -13   6   4          8.06          4.32         3.34 o
 -12   6   4         68.06         73.20         6.08 o
 -11   6   4         63.05         71.44         5.89 o
 -10   6   4         58.20         70.92         4.02 o
  -9   6   4          1.52          1.09         2.03 o
  -8   6   4        626.36        632.67         9.98 o
  -7   6   4        216.83        224.46         4.67 o
  -6   6   4         15.50         12.39         2.61 o
  -5   6   4        268.27        264.51         5.15 o
  -4   6   4        377.16        339.44         6.19 o
  -3   6   4         54.82         46.00         2.21 o
  -2   6   4          2.77         -1.33         1.67 o
  -1   6   4          7.30          1.96         1.79 o
   0   6   4          8.49          4.46         2.03 o
   1   6   4         38.85         42.93         1.94 o
   2   6   4         25.02         27.49         2.82 o
   3   6   4          0.02         -0.01         2.35 o
   4   6   4         75.26         81.97         4.50 o
   5   6   4        188.49        197.99         9.62 o
   6   6   4         74.85         84.59         6.67 o
   7   6   4          0.06         -3.73         3.33 o
   8   6   4         17.91         22.17         4.51 o
   9   6   4        109.41        112.28         7.85 o
  10   6   4         36.82         38.07         5.49 o
  11   6   4         25.44         23.54         5.10 o
 -12   7   4          0.27         -1.18         3.53 o
 -11   7   4         47.07         48.66         5.49 o
 -10   7   4         18.03         13.93         3.92 o
  -9   7   4          1.35         -0.42         4.22 o
  -8   7   4        177.53        188.02         5.44 o
  -7   7   4          0.27          0.23         2.23 o
  -6   7   4         44.45         39.08         2.81 o
  -5   7   4         86.03         88.10         3.06 o
  -4   7   4          0.48          1.01         1.44 o
  -3   7   4         39.16         45.05         2.35 o
  -2   7   4          0.03         -2.44         1.79 o
  -1   7   4         37.09         40.67         2.80 o
   0   7   4          0.22         -2.21         2.03 o
   1   7   4        109.96        110.33         7.85 o
   2   7   4        146.63        147.86         8.84 o
   3   7   4          0.29          1.96         3.73 o
   4   7   4        106.04        103.65         7.46 o
   5   7   4          1.50          0.00         3.73 o
   6   7   4         68.20         60.45         6.48 o
   7   7   4          4.75          0.20         3.92 o
   8   7   4          2.87          8.04         4.51 o
  -7   8   4         40.56         54.91         4.61 o
  -6   8   4          3.53          6.25         3.92 o
  -5   8   4         50.35         49.85         4.41 o
  -4   8   4          1.43          0.86         3.04 o
  -3   8   4          1.61         -4.47         2.98 o
  -2   8   4          4.56          2.69         2.37 o
  -1   8   4          7.10          5.69         4.32 o
   0   8   4          5.28          4.51         4.32 o
   1   8   4         22.20         16.68         5.10 o
   2   8   4         59.49         53.57         6.48 o
   3   8   4         29.13         28.84         5.69 o
 -20   1   5          0.07         -1.48         1.45 o
 -19   1   5         26.79         30.03         2.42 o
 -18   1   5         14.10         10.28         2.16 o
 -17   1   5         43.15         48.35         2.22 o
 -16   1   5         33.60         33.89         1.54 o
 -15   1   5         57.01         60.29         2.61 o
 -14   1   5         55.32         63.68         3.17 o
 -13   1   5         38.71         40.39         1.61 o
 -12   1   5        855.29        861.44        12.60 o
 -11   1   5        478.05        521.97         7.03 o
 -10   1   5         22.98         27.50         0.91 o
  -9   1   5         26.64         29.01         1.06 o
  -8   1   5        338.28        322.75         3.53 o
  -7   1   5         24.98         23.65         0.59 o
  -6   1   5          7.63         10.15         0.48 o
  -5   1   5       1130.89       1175.43        10.01 o
  -4   1   5       1196.29       1252.19        11.11 o
  -3   1   5        743.58        771.92         7.99 o
  -2   1   5          2.81          3.02         0.42 o
  -1   1   5       1906.93       1878.64        20.39 o
   0   1   5        296.10        338.61         5.12 o
   1   1   5        355.85        303.14         4.73 o
   2   1   5        670.12        678.57         9.70 o
   3   1   5         12.82         12.39         0.88 o
   4   1   5          2.27          0.92         0.71 o
   5   1   5        102.92         85.29         2.79 o
   6   1   5         76.64         81.00         2.47 o
   7   1   5          8.66          7.69         1.03 o
   8   1   5        302.95        295.24         5.94 o
   9   1   5        102.68         88.63         2.72 o
  10   1   5          6.38          7.25         1.12 o
  11   1   5         30.80         36.10         4.12 o
  12   1   5          4.47          3.14         2.35 o
  13   1   5          8.50          6.47         2.75 o
  14   1   5          6.98          9.77         2.01 o
  15   1   5         71.52         70.82         3.94 o
 -20   2   5          7.08         10.70         1.98 o
 -19   2   5         15.78         16.68         3.14 o
 -18   2   5         20.70         22.96         3.34 o
 -17   2   5         13.26         10.78         1.67 o
 -16   2   5        367.87        312.79         7.79 o
 -15   2   5          1.82         -0.30         1.02 o
 -14   2   5         17.26         14.31         1.23 o
 -13   2   5         19.11         20.34         1.16 o
 -12   2   5         14.62         12.47         0.98 o
 -11   2   5        121.51        140.44         2.88 o
 -10   2   5         36.99         32.11         1.40 o
  -9   2   5         25.29         29.72         1.35 o
  -8   2   5         79.49         76.05         1.44 o
  -7   2   5        989.14        963.68         9.49 o
  -6   2   5        141.16        146.29         1.80 o
  -5   2   5         13.65         21.13         0.74 o
  -4   2   5        478.56        457.36         5.12 o
  -3   2   5         70.09         72.52         1.23 o
  -2   2   5        366.60        416.96         4.70 o
  -1   2   5        853.65        890.99        10.49 o
   0   2   5         25.92         14.58         0.90 o
   1   2   5        133.84        145.38         2.21 o
   2   2   5         53.30         67.98         1.58 o
   3   2   5        642.44        702.08         9.08 o
   4   2   5        123.24        148.25         2.91 o
   5   2   5        373.98        398.73         6.24 o
   6   2   5          0.77         -0.03         0.83 o
   7   2   5         27.46         31.83         1.70 o
   8   2   5          7.69          7.80         0.96 o
   9   2   5          4.44          5.63         0.97 o
  10   2   5        136.08        145.55         4.39 o
  11   2   5         87.40         76.15         3.49 o
  12   2   5         15.10         15.70         3.53 o
  13   2   5         16.75         17.46         3.73 o
  14   2   5          0.00         -0.78         2.75 o
  15   2   5          0.98          1.18         2.94 o
 -19   3   5         10.37         10.79         3.14 o
 -18   3   5         40.63         43.95         4.32 o
 -17   3   5          0.51         -0.39         2.16 o
 -16   3   5        123.19        130.56         6.28 o
 -15   3   5          5.49          3.13         1.24 o
 -14   3   5         83.79         85.11         2.93 o
 -13   3   5        174.93        181.92         3.23 o
 -12   3   5         23.26         20.13         1.13 o
 -11   3   5        113.97        112.93         2.33 o
 -10   3   5        146.91        142.75         2.69 o
  -9   3   5        440.17        470.02         6.52 o
  -8   3   5          0.81         -0.97         0.65 o
  -7   3   5        309.17        303.44         3.48 o
  -6   3   5         84.99         77.72         1.50 o
  -5   3   5         17.13         19.48         0.99 o
  -4   3   5        178.61        144.48         1.91 o
  -3   3   5        291.62        336.77         4.11 o
  -2   3   5          7.15         12.77         0.72 o
  -1   3   5       1109.39       1126.81        13.04 o
   0   3   5        297.96        264.07         3.36 o
   1   3   5        722.99        768.74         9.15 o
   2   3   5        383.22        365.52         5.16 o
   3   3   5        211.10        197.93         3.73 o
   4   3   5         59.83         66.79         2.05 o
   5   3   5        111.40        120.58         2.40 o
   6   3   5         95.63         95.00         2.15 o
   7   3   5          0.02         -0.86         0.90 o
   8   3   5         47.70         52.18         1.97 o
   9   3   5          2.55          3.64         1.09 o
  10   3   5        217.26        221.53         5.71 o
  11   3   5         70.68         74.22         5.69 o
  12   3   5         23.66         15.11         3.53 o
  13   3   5         41.65         41.21         5.10 o
  14   3   5         70.29         74.97         6.67 o
 -18   4   5         55.25         58.48         5.30 o
 -17   4   5         38.43         44.93         4.51 o
 -16   4   5        130.29        141.75         7.07 o
 -15   4   5        205.11        190.54         8.25 o
 -14   4   5         12.37         11.94         1.86 o
 -13   4   5         96.36         91.07         3.61 o
 -12   4   5          5.31          2.94         1.26 o
 -11   4   5        283.08        280.26         5.97 o
 -10   4   5          9.29         11.12         1.93 o
  -9   4   5       1336.44       1343.44        19.76 o
  -8   4   5          8.44          7.19         0.95 o
  -7   4   5         39.68         40.64         1.30 o
  -6   4   5         13.42         10.57         0.82 o
  -5   4   5          0.49          1.87         0.70 o
  -4   4   5         61.42         63.71         1.66 o
  -3   4   5        315.72        350.80         5.26 o
  -2   4   5         81.34         90.39         2.18 o
  -1   4   5         26.48         23.71         1.10 o
   0   4   5        253.55        221.41         3.33 o
   1   4   5          1.18          3.33         0.79 o
   2   4   5         83.13         90.79         2.15 o
   3   4   5          6.47          5.81         0.99 o
   4   4   5        643.56        641.04         8.95 o
   5   4   5        109.14        113.00         2.95 o
   6   4   5        119.79        121.22         3.60 o
   7   4   5         46.84         46.36         2.43 o
   8   4   5         46.60         53.33         2.66 o
   9   4   5          1.92          6.56         1.98 o
  10   4   5        294.84        297.32        14.54 o
  11   4   5         57.94         73.97         4.00 o
  12   4   5        168.80        175.95         9.62 o
  13   4   5          9.25         11.57         3.92 o
 -16   5   5         23.18         23.35         3.92 o
 -15   5   5         34.27         37.48         4.51 o
 -14   5   5         14.94         12.75         3.34 o
 -13   5   5         11.21         12.16         3.34 o
 -12   5   5          4.14          1.37         2.75 o
 -11   5   5        189.75        184.74         5.83 o
 -10   5   5          0.00         -2.02         1.35 o
  -9   5   5          1.33          5.02         1.17 o
  -8   5   5         11.95         12.67         1.22 o
  -7   5   5         29.57         32.86         1.77 o
  -6   5   5        254.49        231.47         3.33 o
  -5   5   5         80.66         81.97         1.92 o
  -4   5   5         28.89         28.20         1.37 o
  -3   5   5         30.83         28.28         1.37 o
  -2   5   5         33.40         29.15         1.72 o
  -1   5   5        665.74        665.99        10.64 o
   0   5   5         14.08         15.71         1.26 o
   1   5   5         33.07         28.86         1.46 o
   2   5   5         10.87         17.15         1.52 o
   3   5   5        319.52        313.21         6.85 o
   4   5   5         40.75         43.04         3.24 o
   5   5   5         96.51        107.05         4.56 o
   6   5   5          6.42          7.72         2.17 o
   7   5   5         45.91         47.64         3.15 o
   8   5   5          4.66          3.96         2.03 o
   9   5   5        106.37        113.86         7.85 o
  10   5   5         32.23         22.76         4.71 o
  11   5   5          7.43          6.28         3.92 o
 -14   6   5         98.59         97.75         6.67 o
 -13   6   5          0.79          1.18         3.14 o
 -12   6   5        114.64        116.41         7.07 o
 -11   6   5         13.93         16.84         2.40 o
 -10   6   5         69.58         75.97         4.02 o
  -9   6   5        331.00        332.63         7.34 o
  -8   6   5        265.07        262.26         5.18 o
  -7   6   5          4.93          1.03         1.47 o
  -6   6   5         30.00         26.48         2.18 o
  -5   6   5        865.15        807.51        12.41 o
  -4   6   5        334.55        309.34         5.83 o
  -3   6   5         17.26         14.47         2.28 o
  -2   6   5         52.47         49.18         3.38 o
  -1   6   5         41.08         30.45         2.87 o
   0   6   5         67.49         62.95         2.94 o
   1   6   5          0.11         -2.89         1.93 o
   2   6   5        119.04        107.46         4.70 o
   3   6   5        144.87        145.95         5.53 o
   4   6   5         74.41         80.32         4.64 o
   5   6   5        175.42        189.72         9.82 o
   6   6   5          3.53         12.16         4.12 o
   7   6   5         23.57         20.40         4.71 o
   8   6   5          8.66          7.85         4.12 o
   9   6   5        113.44        114.64         8.24 o
 -12   7   5          5.64          2.94         3.53 o
 -11   7   5          0.02         -2.16         3.14 o
 -10   7   5         19.88         19.68         2.76 o
  -9   7   5          0.06         -1.69         2.65 o
  -8   7   5         79.64         86.52         3.94 o
  -7   7   5        151.56        142.73         4.72 o
  -6   7   5         21.47         18.63         1.92 o
  -5   7   5         70.80         75.97         2.99 o
  -4   7   5         16.89         19.35         1.90 o
  -3   7   5         17.74         19.29         1.91 o
  -2   7   5          0.34         -0.38         1.69 o
  -1   7   5         14.21         13.14         4.90 o
   0   7   5          1.33          1.43         2.26 o
   1   7   5          9.67         10.40         3.92 o
   2   7   5          0.18         -1.57         3.73 o
   3   7   5        156.57        145.31         8.84 o
   4   7   5         12.14         21.78         4.71 o
   5   7   5         12.58         12.75         4.32 o
   6   7   5        124.56        120.73         8.64 o
   7   7   5        140.40        160.79        10.01 o
  -6   8   5         53.99         60.45         4.83 o
  -5   8   5         55.51         48.76         4.36 o
  -4   8   5          0.00         -1.57         3.04 o
  -3   8   5         12.95         13.73         4.90 o
  -2   8   5          3.53          5.80         2.58 o
  -1   8   5          6.06         11.97         4.71 o
   0   8   5          0.63          0.39         4.12 o
   1   8   5          3.08         -2.35         4.32 o
 -20   0   6         29.17         38.85         3.92 o
 -19   0   6         20.22         20.01         2.94 o
 -18   0   6         13.97         11.10         1.51 o
 -17   0   6       1252.90       1117.20        27.89 o
 -16   0   6         88.45         78.91         2.91 o
 -15   0   6        911.61        842.01        17.63 o
 -13   0   6         92.06         88.01         2.70 o
 -12   0   6         97.63         97.40         2.34 o
 -11   0   6        501.97        490.17         8.21 o
 -10   0   6        972.10       1031.75        14.35 o
  -9   0   6        218.24        225.95         4.54 o
  -8   0   6       1837.71       1898.14        29.76 o
  -7   0   6        182.27        167.90         4.73 o
  -6   0   6        254.67        251.25         5.04 o
  -5   0   6         13.92         13.60         1.32 o
  -4   0   6       1877.82       1955.12        22.90 o
  -3   0   6       2065.47       2326.38        30.32 o
  -2   0   6        101.64        113.34         2.57 o
  -1   0   6        255.89        236.77         3.93 o
   0   0   6         13.81         10.77         1.45 o
   1   0   6         36.28         28.65         2.75 o
   2   0   6        321.58        332.90        10.63 o
   3   0   6         35.57         39.06         1.92 o
   4   0   6        665.04        671.11        14.01 o
   5   0   6         21.13         20.80         1.53 o
   6   0   6          0.54         -0.88         0.83 o
   7   0   6          7.97          9.88         1.23 o
   8   0   6          1.99          1.13         1.08 o
   9   0   6        114.04        107.21         4.91 o
  10   0   6        893.73        818.46        17.93 o
  11   0   6         70.00         63.59         4.71 o
  12   0   6         50.55         38.66         4.12 o
  13   0   6          0.03          1.18         2.55 o
  14   0   6         82.21         86.95         6.08 o
 -20   1   6         24.61         38.63         2.70 o
 -19   1   6          3.21          1.23         1.37 o
 -18   1   6         51.12         52.71         2.21 o
 -17   1   6         49.88         47.14         1.86 o
 -16   1   6          0.89          0.77         0.78 o
 -15   1   6          0.31         -0.83         0.65 o
 -14   1   6         72.09         71.72         1.65 o
 -13   1   6        527.51        519.86         6.45 o
 -12   1   6        263.50        284.33         4.15 o
 -11   1   6        264.22        275.00         3.67 o
 -10   1   6        114.31        117.64         1.87 o
  -9   1   6         46.12         59.01         1.13 o
  -8   1   6         20.45         15.31         0.54 o
  -7   1   6        349.25        332.80         3.40 o
  -6   1   6        458.37        484.86         4.45 o
  -5   1   6       2216.59       2520.64        21.96 o
  -4   1   6        557.87        584.13         6.35 o
  -3   1   6          0.23         -0.59         0.61 o
  -2   1   6        337.44        373.35         4.69 o
  -1   1   6         37.17         40.60         1.13 o
   0   1   6        177.87        161.30         2.44 o
   1   1   6        206.45        237.76         3.61 o
   2   1   6        639.50        693.79         8.96 o
   3   1   6        258.72        297.72         5.60 o
   4   1   6        143.91        160.91         3.55 o
   5   1   6         98.45         99.74         4.76 o
   6   1   6          8.70          5.19         0.80 o
   7   1   6         13.87         17.55         1.10 o
   8   1   6        287.58        267.58         4.81 o
   9   1   6         18.09         14.30         1.32 o
  10   1   6          0.04         -1.97         3.04 o
  11   1   6        177.41        140.03         7.07 o
  12   1   6          8.32          6.47         2.75 o
  13   1   6         53.70         45.68         3.63 o
  14   1   6         56.30         57.31         3.66 o
 -20   2   6         22.05         31.98         2.62 o
 -19   2   6          4.33          5.06         1.51 o
 -18   2   6         11.62         12.95         2.75 o
 -17   2   6          9.66          6.50         1.45 o
 -16   2   6         21.73         14.80         4.51 o
 -15   2   6          0.11         -0.24         1.17 o
 -14   2   6         17.50         16.05         1.32 o
 -13   2   6         22.10         23.92         2.35 o
 -12   2   6        319.38        311.60         5.16 o
 -11   2   6        232.82        251.17         4.30 o
 -10   2   6       2144.04       2174.88        24.41 o
  -9   2   6         31.48         39.14         1.13 o
  -8   2   6         14.41         15.57         0.71 o
  -7   2   6        205.89        215.81         2.57 o
  -6   2   6        416.02        382.89         4.12 o
  -5   2   6        403.18        403.34         4.07 o
  -4   2   6        189.94        167.08         2.00 o
  -3   2   6        897.82        971.95         9.53 o
  -2   2   6        128.47        117.19         1.88 o
  -1   2   6        347.90        335.66         4.75 o
   0   2   6        320.21        304.30         4.00 o
   1   2   6          7.24         12.00         0.97 o
   2   2   6        933.91        901.69        12.84 o
   3   2   6       1214.56       1282.60        17.90 o
   4   2   6        105.63        103.65         3.65 o
   5   2   6        330.21        343.92         5.97 o
   6   2   6          1.02          0.46         0.86 o
   7   2   6         62.63         67.91         4.35 o
   8   2   6          2.98          2.89         0.96 o
   9   2   6         28.65         27.37         1.48 o
  10   2   6         28.00         29.85         2.50 o
  11   2   6        102.71         95.07         4.42 o
  12   2   6         12.21          9.40         1.98 o
  13   2   6          0.65         -1.37         2.55 o
  14   2   6         13.72         10.01         3.53 o
 -19   3   6          2.86          4.12         2.55 o
 -18   3   6          6.79          7.65         2.75 o
 -17   3   6         69.01         61.62         4.71 o
 -16   3   6         17.92         14.39         2.55 o
 -15   3   6         27.04         25.34         2.41 o
 -14   3   6         23.75         22.03         1.61 o
 -13   3   6        102.11        102.79         2.62 o
 -12   3   6        393.03        393.87         8.60 o
 -11   3   6         74.25         68.56         3.50 o
 -10   3   6         60.26         55.36         2.80 o
  -9   3   6          1.58          2.93         0.70 o
  -8   3   6        187.58        179.00         2.56 o
  -7   3   6        673.42        651.41         7.84 o
  -6   3   6          0.58         -0.69         0.52 o
  -5   3   6          3.13          3.51         0.66 o
  -4   3   6        331.98        367.43         4.42 o
  -3   3   6          7.54          9.49         0.80 o
  -2   3   6       1837.53       1942.72        21.98 o
  -1   3   6          1.78          1.46         0.70 o
   0   3   6        156.73        166.20         2.65 o
   1   3   6          0.03          1.33         0.75 o
   2   3   6       1160.14       1184.33        16.94 o
   3   3   6          0.04          0.58         0.88 o
   4   3   6        253.12        263.05         4.76 o
   5   3   6          0.81         -0.31         0.94 o
   6   3   6         84.92         89.78         2.52 o
   7   3   6         67.94         69.07         2.31 o
   8   3   6        126.33        137.27         3.20 o
   9   3   6          0.97          1.66         1.25 o
  10   3   6         66.36         66.84         4.65 o
  11   3   6        283.12        264.36         7.69 o
  12   3   6          0.04          3.49         2.03 o
  13   3   6         12.66         13.94         2.54 o
 -18   4   6         13.23         17.66         3.34 o
 -17   4   6          0.00          0.98         2.55 o
 -16   4   6         11.38         14.52         2.94 o
 -15   4   6        112.96        124.07         6.28 o
 -14   4   6         19.00         21.27         2.65 o
 -13   4   6         69.31         75.36         3.43 o
 -12   4   6        352.02        357.59         6.99 o
 -11   4   6         13.03         11.68         1.31 o
 -10   4   6        810.04        815.23        12.44 o
  -9   4   6        562.72        565.66         8.01 o
  -8   4   6          6.75          4.51         0.86 o
  -7   4   6        251.06        243.47         3.33 o
  -6   4   6         44.67         40.68         1.40 o
  -5   4   6         17.12         18.45         1.36 o
  -4   4   6         95.47         87.50         2.13 o
  -3   4   6        112.90        120.57         2.32 o
  -2   4   6        291.01        280.59         4.04 o
  -1   4   6          7.24         10.24         0.94 o
   0   4   6         32.09         28.78         1.29 o
   1   4   6          6.24          5.61         0.93 o
   2   4   6         13.43         17.27         1.09 o
   3   4   6         91.56         98.18         2.50 o
   4   4   6        580.08        579.83         8.30 o
   5   4   6         55.80         62.27         3.02 o
   6   4   6         58.55         58.01         2.71 o
   7   4   6          0.38          0.45         1.40 o
   8   4   6         12.69          9.86         2.53 o
   9   4   6          2.57          5.52         2.21 o
  10   4   6          0.09          2.00         2.07 o
  11   4   6          4.46          4.06         2.17 o
  12   4   6          7.25          7.45         3.73 o
 -16   5   6         21.51         21.97         3.73 o
 -15   5   6         16.39         14.32         3.34 o
 -14   5   6         94.13         96.57         6.08 o
 -13   5   6         87.27         95.20         5.89 o
 -12   5   6        101.98         94.81         5.69 o
 -11   5   6        462.96        490.18         9.49 o
 -10   5   6          1.01         -0.91         1.46 o
  -9   5   6        293.84        293.49         4.87 o
  -8   5   6         14.46         16.36         1.19 o
  -7   5   6         24.12         22.48         1.19 o
  -6   5   6        139.26        147.39         2.57 o
  -5   5   6        499.00        472.91         5.79 o
  -4   5   6         23.81         18.02         1.37 o
  -3   5   6         13.75         12.20         1.27 o
  -2   5   6          2.48         -0.61         0.89 o
  -1   5   6          0.77         -0.59         1.06 o
   0   5   6        265.39        240.98         4.19 o
   1   5   6        349.48        321.16         5.15 o
   2   5   6        765.72        760.03        11.53 o
   3   5   6         49.14         50.54         4.32 o
   4   5   6         19.92         18.21         3.92 o
   5   5   6        143.36        156.02         6.77 o
   6   5   6         53.04         57.03         3.05 o
   7   5   6         22.91         27.11         2.87 o
   8   5   6         96.66         92.69         4.38 o
   9   5   6         91.30         94.61         7.46 o
  10   5   6         34.36         38.26         5.30 o
 -14   6   6         38.21         44.93         4.91 o
 -13   6   6          3.03          3.92         3.14 o
 -12   6   6         34.45         35.12         4.12 o
 -11   6   6          7.30          9.68         2.07 o
 -10   6   6          0.27         -2.50         2.06 o
  -9   6   6        181.04        175.60         4.08 o
  -8   6   6         50.84         45.71         2.31 o
  -7   6   6          3.48          2.81         1.43 o
  -6   6   6         16.44         13.30         2.19 o
  -5   6   6        169.66        163.91         3.39 o
  -4   6   6         82.99         73.66         3.21 o
  -3   6   6         33.33         37.90         2.87 o
  -2   6   6         20.87         20.28         1.80 o
  -1   6   6        180.95        165.71         5.87 o
   0   6   6         28.15         17.08         3.04 o
   1   6   6          0.00         -2.83         2.06 o
   2   6   6          6.47          4.28         2.17 o
   3   6   6        139.79        138.17         5.62 o
   4   6   6         28.33         28.37         3.01 o
   5   6   6         91.25         97.55         7.66 o
   6   6   6         43.15         46.90         5.69 o
   7   6   6          2.49         -1.77         3.92 o
   8   6   6         26.41         29.63         5.49 o
 -11   7   6          1.31          2.79         2.35 o
 -10   7   6          8.96          7.48         2.42 o
  -9   7   6         13.69         12.87         2.33 o
  -8   7   6        147.78        163.80         5.08 o
  -7   7   6          0.95         -0.57         1.60 o
  -6   7   6        111.03        106.37         3.43 o
  -5   7   6          7.88          8.86         1.79 o
  -4   7   6         25.32         27.64         2.63 o
  -3   7   6         11.58         13.60         2.04 o
  -2   7   6          2.34         -0.59         1.90 o
  -1   7   6          0.09         -0.91         1.72 o
   0   7   6         29.77         39.40         3.58 o
   1   7   6          0.25          4.71         4.12 o
   2   7   6          3.90          5.10         3.92 o
   3   7   6          5.93         13.54         4.51 o
   4   7   6         32.15         39.44         5.89 o
   5   7   6         80.42         82.23         7.46 o
 -20   1   7         22.72         29.65         2.65 o
 -19   1   7          9.61         10.46         1.42 o
 -18   1   7          0.33          0.33         0.81 o
 -17   1   7          8.17          7.12         0.90 o
 -16   1   7        117.01        111.05         2.43 o
 -15   1   7        163.77        159.39         2.68 o
 -14   1   7        129.43        128.09         2.24 o
 -13   1   7       1130.20       1121.44        14.26 o
 -12   1   7         45.26         40.93         0.97 o
 -11   1   7        598.67        599.06         7.83 o
 -10   1   7          4.05          4.95         0.50 o
  -9   1   7         74.06         61.65         1.05 o
  -8   1   7        120.79        109.74         2.25 o
  -7   1   7         17.93         16.81         0.81 o
  -6   1   7       1165.16       1173.05        13.04 o
  -5   1   7         35.54         51.55         1.77 o
  -4   1   7        490.83        462.23         6.24 o
  -3   1   7        404.14        439.35         5.09 o
  -2   1   7        123.31        133.53         2.53 o
  -1   1   7        218.91        225.24         3.00 o
   0   1   7         27.59         30.05         1.35 o
   1   1   7         90.78         73.87         1.90 o
   2   1   7        406.97        415.78         5.86 o
   3   1   7         14.12         13.25         0.99 o
   4   1   7         69.46         57.08         1.87 o
   5   1   7          3.76          6.58         1.09 o
   6   1   7         27.63         31.27         1.53 o
   7   1   7         63.09         65.07         2.14 o
   8   1   7         66.02         65.48         2.11 o
   9   1   7          0.94          1.21         1.01 o
  10   1   7         34.79         28.18         2.64 o
  11   1   7          1.75          0.34         1.56 o
  12   1   7         11.64          6.76         1.55 o
  13   1   7         63.39         64.28         3.02 o
 -19   2   7         27.35         26.99         2.15 o
 -18   2   7        139.22        146.64         3.62 o
 -17   2   7          6.82         11.29         1.51 o
 -16   2   7        151.48        141.99         4.17 o
 -15   2   7          0.18         -0.76         1.28 o
 -14   2   7        109.48        104.11         2.80 o
 -13   2   7          4.69          3.75         1.01 o
 -12   2   7          2.58          4.41         1.02 o
 -11   2   7        143.17        139.55         2.74 o
 -10   2   7        320.61        301.55         4.48 o
  -9   2   7        116.35        115.22         2.18 o
  -8   2   7          1.41          0.20         0.49 o
  -7   2   7         94.81         80.43         1.38 o
  -6   2   7        290.86        294.91         3.17 o
  -5   2   7        202.52        250.57         2.76 o
  -4   2   7         58.82         61.41         1.18 o
  -3   2   7        310.44        366.64         4.05 o
  -2   2   7        205.34        219.74         3.48 o
  -1   2   7          7.79         13.47         0.83 o
   0   2   7          0.06         -0.82         0.55 o
   1   2   7         19.52         28.15         1.26 o
   2   2   7        153.09        153.10         2.89 o
   3   2   7        334.22        300.55         6.05 o
   4   2   7         14.12         12.51         1.19 o
   5   2   7          9.51          8.71         1.22 o
   6   2   7         50.89         49.59         1.99 o
   7   2   7         14.31         11.51         1.25 o
   8   2   7         15.98         14.26         1.73 o
   9   2   7        227.27        222.94         5.21 o
  10   2   7         43.06         41.60         2.96 o
  11   2   7         73.10         75.16         9.91 o
  12   2   7          0.01         -0.20         2.94 o
 -19   3   7          0.00          4.51         2.55 o
 -18   3   7          7.47         10.79         2.75 o
 -17   3   7          4.74          7.41         1.59 o
 -16   3   7         20.25         18.66         1.80 o
 -15   3   7          4.82          4.07         1.45 o
 -14   3   7         10.30         12.67         1.66 o
 -13   3   7         18.86         18.19         1.49 o
 -12   3   7        216.72        217.55         4.66 o
 -11   3   7        131.22        127.18         2.81 o
 -10   3   7        103.30        106.69         2.50 o
  -9   3   7        269.96        266.05         3.72 o
  -8   3   7         42.84         37.49         1.68 o
  -7   3   7         10.72         10.18         0.77 o
  -6   3   7          7.27          4.31         0.54 o
  -5   3   7         35.91         35.91         1.26 o
  -4   3   7         90.10         84.71         1.80 o
  -3   3   7          0.11          0.19         0.55 o
  -2   3   7         27.09         37.97         1.15 o
  -1   3   7         50.79         47.87         1.43 o
   0   3   7         23.43         23.57         1.11 o
   1   3   7         39.78         37.74         2.62 o
   2   3   7         12.30         10.57         1.12 o
   3   3   7        167.74        165.21         3.52 o
   4   3   7        162.49        157.43         3.43 o
   5   3   7         39.40         43.00         1.98 o
   6   3   7         17.83         16.47         1.53 o
   7   3   7          3.00          1.95         1.16 o
   8   3   7          4.40          5.12         1.24 o
   9   3   7          0.02          0.77         2.08 o
  10   3   7          1.32          1.56         2.15 o
  11   3   7         27.14         21.68         5.40 o
  12   3   7          8.84          9.12         2.50 o
 -18   4   7          0.80          4.32         2.75 o
 -17   4   7          0.37          3.33         2.55 o
 -16   4   7          0.02          0.39         2.35 o
 -15   4   7          7.30          7.84         1.73 o
 -14   4   7          3.89          4.71         1.96 o
 -13   4   7        101.63        100.40         3.21 o
 -12   4   7         75.57         75.96         3.34 o
 -11   4   7          9.09          9.40         1.43 o
 -10   4   7        884.10        899.05        12.07 o
  -9   4   7         13.92         15.27         1.06 o
  -8   4   7        160.45        146.08         2.41 o
  -7   4   7         95.76         82.91         2.00 o
  -6   4   7        129.61        137.61         2.54 o
  -5   4   7         23.23         19.55         1.07 o
  -4   4   7         68.76         60.83         1.63 o
  -3   4   7          8.35         12.10         1.00 o
  -2   4   7        410.53        398.63         5.39 o
  -1   4   7          0.64          0.31         0.82 o
   0   4   7         21.12         19.22         1.14 o
   1   4   7        240.34        253.55         3.87 o
   2   4   7        544.47        561.63         8.08 o
   3   4   7        192.60        201.01         3.81 o
   4   4   7        403.53        428.90         8.48 o
   5   4   7          1.68         -1.03         1.44 o
   6   4   7         27.71         26.21         2.04 o
   7   4   7         14.29         12.81         1.81 o
   8   4   7          8.58          9.89         2.35 o
   9   4   7         25.54         32.11         4.12 o
  10   4   7         22.42         33.39         3.38 o
  11   4   7          2.57          1.57         3.53 o
 -16   5   7          0.01          1.77         2.75 o
 -15   5   7          0.02         -1.37         2.55 o
 -14   5   7         92.14         95.20         5.69 o
 -13   5   7          0.06         -0.20         2.55 o
 -12   5   7          0.98          2.53         1.73 o
 -11   5   7          0.07         -0.82         2.21 o
 -10   5   7          0.08         -1.99         1.33 o
  -9   5   7        701.53        711.13         8.89 o
  -8   5   7          1.99         -1.51         1.01 o
  -7   5   7        115.45        102.22         2.36 o
  -6   5   7         28.27         26.41         1.55 o
  -5   5   7        637.55        617.93         8.71 o
  -4   5   7          3.67          1.83         1.39 o
  -3   5   7          0.06         -0.53         0.97 o
  -2   5   7          0.23          0.41         0.96 o
  -1   5   7        210.73        177.43         3.47 o
   0   5   7          7.14          4.38         1.26 o
   1   5   7          0.03          0.12         2.10 o
   2   5   7         45.60         38.64         5.10 o
   3   5   7          2.60          4.72         2.03 o
   4   5   7        533.33        535.20        13.08 o
   5   5   7         28.97         28.26         2.32 o
   6   5   7         30.48         25.40         2.96 o
   7   5   7         16.14         20.60         2.82 o
   8   5   7        100.40        109.33         7.85 o
   9   5   7         41.03         35.32         5.30 o
 -14   6   7          0.03         -1.37         2.94 o
 -13   6   7         55.08         57.10         5.30 o
 -12   6   7         85.70         89.51         4.16 o
 -11   6   7          0.41          0.89         1.93 o
 -10   6   7         35.86         35.54         3.53 o
  -9   6   7         24.32         27.20         1.97 o
  -8   6   7         34.67         35.62         2.09 o
  -7   6   7         15.13         15.13         1.46 o
  -6   6   7         23.45         26.10         1.83 o
  -5   6   7         57.17         56.90         2.49 o
  -4   6   7         30.91         30.00         3.09 o
  -3   6   7          2.74          0.28         1.61 o
  -2   6   7          3.91          7.27         1.83 o
  -1   6   7         98.34         91.34         3.58 o
   0   6   7          0.41          0.16         2.03 o
   1   6   7         22.16         13.82         2.50 o
   2   6   7          0.02          1.01         2.84 o
   3   6   7         61.08         60.73         4.23 o
   4   6   7         95.91         99.91         7.26 o
   5   6   7         10.99         14.13         4.32 o
   6   6   7         50.56         66.13         6.87 o
   7   6   7         15.23         21.19         5.10 o
 -10   7   7         12.27         14.40         3.63 o
  -9   7   7         23.71         15.72         2.68 o
  -8   7   7         47.61         38.96         3.26 o
  -7   7   7         61.70         64.90         3.32 o
  -6   7   7         33.73         30.24         3.09 o
  -5   7   7        189.17        175.10         7.01 o
  -4   7   7          5.11          6.94         2.02 o
  -3   7   7          5.30          2.68         1.84 o
  -2   7   7          2.97          2.11         1.95 o
  -1   7   7         92.79         80.09         3.80 o
   0   7   7         32.95         30.26         2.68 o
   1   7   7          7.85         13.54         4.51 o
   2   7   7         18.01         22.17         4.90 o
   3   7   7          8.68          2.55         4.12 o
 -20   0   8         15.74         20.65         1.80 o
 -19   0   8         12.41         16.66         2.06 o
 -18   0   8          0.03          1.77         1.11 o
 -17   0   8        119.02        111.98         3.40 o
 -16   0   8          5.23          2.21         1.01 o
 -15   0   8         20.18         22.91         1.86 o
 -14   0   8          4.63          7.34         1.37 o
 -13   0   8       1568.68       1591.48        47.24 o
 -12   0   8        613.52        653.06        19.71 o
 -11   0   8        559.48        529.34        15.96 o
 -10   0   8         56.83         59.67         2.36 o
  -8   0   8         89.33         85.99         5.30 o
  -7   0   8          8.31          2.94         2.16 o
  -6   0   8         55.33         64.77         3.26 o
  -5   0   8         25.50         34.42         2.55 o
  -4   0   8       2320.50       2538.79        33.37 o
  -3   0   8       1074.75       1103.78        15.24 o
  -2   0   8        297.43        271.76         4.67 o
  -1   0   8         21.47         15.48         1.25 o
   0   0   8        332.27        308.92         5.99 o
   1   0   8       1221.25       1204.21        19.27 o
   2   0   8        547.55        534.59         9.51 o
   3   0   8         30.74         28.95         1.65 o
   4   0   8        260.17        264.55         6.22 o
   5   0   8        130.28        125.41         3.34 o
   6   0   8          0.72         -0.95         1.75 o
   7   0   8        101.62         88.03         2.91 o
   8   0   8        108.04        113.33         3.49 o
   9   0   8         51.09         45.23         2.44 o
  10   0   8        179.00        163.42         5.55 o
  11   0   8         27.09         30.53         2.76 o
  12   0   8         16.11         16.31         2.42 o
 -20   1   8          7.78         11.29         1.66 o
 -19   1   8          0.51          1.23         0.88 o
 -18   1   8          6.34          7.78         0.93 o
 -17   1   8        223.82        206.03         3.67 o
 -16   1   8         73.75         72.33         1.63 o
 -15   1   8         21.01         22.81         0.86 o
 -14   1   8        350.50        350.43         5.39 o
 -13   1   8        214.44        220.24         3.55 o
 -12   1   8        192.33        188.83         4.58 o
 -11   1   8          4.37          3.52         0.68 o
 -10   1   8        767.47        757.50        15.98 o
  -9   1   8         30.77         29.32         1.72 o
  -8   1   8        125.28        122.57         2.49 o
  -7   1   8         26.68         32.20         1.54 o
  -6   1   8          4.73          5.13         0.78 o
  -5   1   8        296.09        329.34         4.49 o
  -4   1   8        738.27        784.50         9.18 o
  -3   1   8         72.65         98.92         2.08 o
  -2   1   8        711.51        724.76         8.58 o
  -1   1   8        169.71        168.64         2.54 o
   0   1   8        203.51        215.17         3.56 o
   1   1   8         78.27         83.62         2.00 o
   2   1   8          3.00          5.43         1.10 o
   3   1   8        957.31        963.92        12.50 o
   4   1   8         32.70         30.13         1.49 o
   5   1   8        149.07        138.00         2.61 o
   6   1   8         95.18        100.84         2.44 o
   7   1   8          1.46          0.73         0.92 o
   8   1   8         11.98         10.55         1.21 o
   9   1   8        172.82        165.09         5.99 o
  10   1   8        101.40         81.18         6.23 o
  11   1   8         86.68         88.02         3.82 o
  12   1   8          0.00          2.52         1.50 o
 -19   2   8         30.93         26.29         2.64 o
 -18   2   8         18.09         13.78         1.58 o
 -17   2   8          5.21          4.93         1.01 o
 -16   2   8        100.00         96.71         2.48 o
 -15   2   8         10.76          8.80         2.35 o
 -14   2   8         14.87         16.44         2.84 o
 -13   2   8        185.99        194.70         4.99 o
 -12   2   8        331.19        323.93         7.77 o
 -11   2   8       1410.67       1422.41        23.78 o
 -10   2   8          8.57          6.55         1.22 o
  -9   2   8        400.54        411.82         5.67 o
  -8   2   8         29.41         28.31         0.90 o
  -7   2   8         15.92         14.98         0.61 o
  -6   2   8          1.02          2.78         0.39 o
  -5   2   8         90.75         98.92         1.69 o
  -4   2   8          2.79          7.14         0.55 o
  -3   2   8          7.25          5.74         0.70 o
  -2   2   8         20.79         20.94         1.03 o
  -1   2   8         33.36         30.62         1.57 o
   0   2   8          5.25          6.04         0.76 o
   1   2   8         85.20         89.17         2.17 o
   2   2   8        198.60        180.33         3.38 o
   3   2   8        557.92        565.33         7.93 o
   4   2   8        235.12        235.46         5.03 o
   5   2   8         83.93         83.63         2.58 o
   6   2   8         10.18         10.39         1.31 o
   7   2   8          0.25         -0.34         0.89 o
   8   2   8         25.79         27.98         1.74 o
   9   2   8         28.45         31.81         2.33 o
  10   2   8         26.75         28.37         2.30 o
  11   2   8          9.11         11.86         2.65 o
 -18   3   8         35.00         39.83         3.53 o
 -17   3   8          1.10          0.10         1.39 o
 -16   3   8          8.54          9.78         2.45 o
 -15   3   8         58.39         62.33         2.68 o
 -14   3   8        180.72        175.01         4.67 o
 -13   3   8         96.05         97.41         3.11 o
 -12   3   8        577.60        599.83        13.36 o
 -11   3   8          2.55          1.48         1.27 o
 -10   3   8       1591.19       1618.95        27.28 o
  -9   3   8         48.78         51.27         2.13 o
  -8   3   8        163.18        165.20         2.76 o
  -7   3   8        337.83        334.91         4.54 o
  -6   3   8         76.05         69.33         1.68 o
  -5   3   8        126.34        134.28         2.21 o
  -4   3   8        111.23        122.05         2.30 o
  -3   3   8         40.53         40.14         1.44 o
  -2   3   8        294.52        307.55         4.37 o
  -1   3   8         50.52         60.50         1.65 o
   0   3   8        160.32        158.00         2.78 o
   1   3   8        423.08        439.32         5.80 o
   2   3   8         14.86         16.33         1.46 o
   3   3   8        623.84        649.45        11.79 o
   4   3   8        133.43        131.79         3.57 o
   5   3   8        240.57        250.95         4.89 o
   6   3   8         14.33         14.85         1.53 o
   7   3   8          2.01         -0.08         1.17 o
   8   3   8          0.08         -1.35         1.15 o
   9   3   8         49.61         46.92         3.68 o
  10   3   8          1.73          0.40         2.84 o
 -17   4   8         29.69         46.50         4.12 o
 -16   4   8          2.26          2.75         2.35 o
 -15   4   8          3.92          4.82         1.59 o
 -14   4   8          8.26         10.17         1.73 o
 -13   4   8         14.28         15.07         1.79 o
 -12   4   8          2.79          0.28         1.20 o
 -11   4   8         79.50         77.50         2.52 o
 -10   4   8        109.25        114.24         3.43 o
  -9   4   8          1.86         -0.65         1.08 o
  -8   4   8          5.92          2.72         1.41 o
  -7   4   8        382.98        370.79         5.64 o
  -6   4   8          0.95          1.99         0.86 o
  -5   4   8          0.50         -1.24         0.83 o
  -4   4   8         32.84         27.54         1.24 o
  -3   4   8          0.99         -0.88         0.83 o
  -2   4   8         82.56         84.63         2.05 o
  -1   4   8         43.89         41.88         1.60 o
   0   4   8          1.03          0.40         1.08 o
   1   4   8         48.97         44.71         1.74 o
   2   4   8        180.81        168.17         3.88 o
   3   4   8        215.12        209.18         5.20 o
   4   4   8          2.73          2.95         1.54 o
   5   4   8          9.28         11.35         2.35 o
   6   4   8         57.49         59.90         2.99 o
   7   4   8         22.96         21.49         2.61 o
   8   4   8          0.02         -3.04         2.45 o
   9   4   8          5.88         11.40         3.04 o
 -15   5   8          1.76          3.14         2.55 o
 -14   5   8        224.15        242.60         9.04 o
 -13   5   8          4.88          6.14         1.73 o
 -12   5   8          0.58          1.01         1.35 o
 -11   5   8          2.79          1.66         1.42 o
 -10   5   8         53.67         56.38         2.30 o
  -9   5   8         95.47         93.11         2.58 o
  -8   5   8          0.43         -0.85         1.12 o
  -7   5   8          0.05         -1.50         1.13 o
  -6   5   8        279.34        262.15         4.55 o
  -5   5   8        122.75        141.20         3.15 o
  -4   5   8        146.29        140.75         3.12 o
  -3   5   8         50.13         50.08         2.32 o
  -2   5   8        124.28        126.38         3.01 o
  -1   5   8        107.26        110.27         2.83 o
   0   5   8          8.08          7.61         2.65 o
   1   5   8          6.76          7.97         1.87 o
   2   5   8         82.96         76.70         4.14 o
   3   5   8        227.86        266.93         7.90 o
   4   5   8         64.13         63.18         3.25 o
   5   5   8          1.26          1.72         1.70 o
   6   5   8          0.90          1.08         2.36 o
   7   5   8          1.43          0.78         2.36 o
 -13   6   8         62.28         58.96         3.54 o
 -12   6   8          7.12          5.05         2.26 o
 -11   6   8          6.29          6.42         2.26 o
 -10   6   8         25.18         26.42         2.76 o
  -9   6   8         11.26         10.83         2.65 o
  -8   6   8         50.50         41.63         4.12 o
  -7   6   8         21.30         20.83         2.97 o
  -6   6   8          1.28          3.58         1.41 o
  -5   6   8         54.08         58.27         2.58 o
  -4   6   8         20.16         17.19         2.04 o
  -3   6   8        164.23        163.56         4.71 o
  -2   6   8          8.12          3.98         2.48 o
  -1   6   8         14.20         13.50         2.06 o
   0   6   8         17.15         19.93         2.80 o
   1   6   8         22.93         21.49         2.61 o
   2   6   8         14.72         14.90         4.02 o
   3   6   8          0.03          1.88         2.84 o
   4   6   8          1.96         13.93         4.32 o
   5   6   8          0.90          3.92         3.92 o
  -8   7   8          1.04          2.16         2.94 o
  -7   7   8         38.60         35.31         3.12 o
  -6   7   8         87.72         85.35         5.10 o
  -5   7   8          1.69          1.22         2.15 o
  -4   7   8          3.18          5.64         2.35 o
  -3   7   8         77.74         86.69         4.57 o
  -2   7   8          2.97          5.39         2.36 o
  -1   7   8         29.49         23.41         2.90 o
   0   7   8          8.66          8.24         3.73 o
 -19   1   9          9.14         11.81         1.20 o
 -18   1   9          0.20          0.27         0.86 o
 -17   1   9          2.00          2.34         0.78 o
 -16   1   9          2.88          2.90         0.78 o
 -15   1   9        321.39        326.65         7.58 o
 -14   1   9         12.17         10.38         1.08 o
 -13   1   9        685.04        688.28        14.84 o
 -12   1   9          3.78          3.46         0.83 o
 -11   1   9        145.26        141.00         2.78 o
 -10   1   9         38.82         36.30         2.35 o
  -9   1   9        107.32         97.54         3.18 o
  -8   1   9          0.25          0.14         1.21 o
  -7   1   9        103.64         94.34         2.48 o
  -6   1   9        394.12        419.64         6.75 o
  -5   1   9        159.86        153.73         3.33 o
  -4   1   9         13.81         13.72         1.24 o
  -3   1   9         15.66         16.78         1.22 o
  -2   1   9         24.40         26.75         1.13 o
  -1   1   9         61.30         58.69         1.65 o
   0   1   9        130.89        140.32         2.80 o
   1   1   9         25.14         22.49         1.32 o
   2   1   9         20.35         22.91         1.34 o
   3   1   9         63.02         64.01         2.09 o
   4   1   9         24.38         22.60         1.41 o
   5   1   9         41.49         44.56         1.65 o
   6   1   9         12.36         13.29         1.14 o
   7   1   9          2.96          0.84         1.00 o
   8   1   9          0.71          0.81         1.05 o
   9   1   9         13.98         14.67         1.67 o
  10   1   9         52.27         41.27         2.68 o
 -19   2   9          4.04          6.55         3.14 o
 -18   2   9         38.34         52.57         2.40 o
 -17   2   9          2.11          2.95         1.08 o
 -16   2   9         41.38         40.64         2.26 o
 -15   2   9         10.19         10.90         1.67 o
 -14   2   9        380.29        382.98         6.73 o
 -13   2   9         79.66         94.37         3.53 o
 -12   2   9         88.66         82.80         3.09 o
 -11   2   9        642.00        644.64        11.01 o
 -10   2   9        300.79        288.29         6.73 o
  -9   2   9          0.01         -1.08         0.91 o
  -8   2   9          2.24         -0.06         1.08 o
  -7   2   9         20.80         23.47         0.94 o
  -6   2   9         24.93         19.34         0.91 o
  -5   2   9        486.08        481.26         6.79 o
  -4   2   9        112.54        116.07         2.41 o
  -3   2   9        104.22        101.66         3.21 o
  -2   2   9        143.02        158.95         2.78 o
  -1   2   9        155.18        141.09         2.66 o
   0   2   9        227.26        243.62         4.12 o
   1   2   9        121.15        121.14         2.73 o
   2   2   9        428.15        433.61         6.64 o
   3   2   9        134.15        138.02         3.10 o
   4   2   9          6.89          5.68         1.20 o
   5   2   9          1.25          0.19         1.01 o
   6   2   9         14.56         15.60         1.40 o
   7   2   9          3.96          1.63         1.00 o
   8   2   9          3.03          3.82         1.81 o
   9   2   9         67.24         68.43         3.24 o
  10   2   9          0.90          2.26         2.15 o
 -18   3   9         26.42         30.80         3.14 o
 -17   3   9         12.04         11.77         2.35 o
 -16   3   9          0.30         -0.59         1.96 o
 -15   3   9         37.34         39.05         3.73 o
 -14   3   9          0.09         -0.39         2.16 o
 -13   3   9         41.51         39.63         2.40 o
 -12   3   9         15.71         14.99         1.65 o
 -11   3   9         18.50         16.38         1.26 o
 -10   3   9        199.24        202.96         3.44 o
  -9   3   9          3.90          1.28         0.91 o
  -8   3   9         56.35         48.10         1.53 o
  -7   3   9        468.15        439.40         5.75 o
  -6   3   9          0.63         -0.99         0.66 o
  -5   3   9        138.26        123.66         2.26 o
  -4   3   9        103.18         81.00         1.99 o
  -3   3   9          2.99          2.70         0.68 o
  -2   3   9          5.49          6.88         1.02 o
  -1   3   9          1.88          1.27         0.93 o
   0   3   9        114.08        111.83         2.64 o
   1   3   9          8.26          8.50         1.37 o
   2   3   9        120.07        119.72         4.70 o
   3   3   9        298.97        298.04         5.86 o
   4   3   9          7.18          5.97         1.25 o
   5   3   9          0.26         -0.89         1.09 o
   6   3   9         40.64         45.50         2.26 o
   7   3   9         16.58         18.74         1.72 o
   8   3   9          0.87          3.06         2.55 o
   9   3   9         26.42         33.30         3.40 o
 -17   4   9          5.77          4.12         1.77 o
 -16   4   9          0.14          1.57         1.77 o
 -15   4   9          2.05          3.14         2.35 o
 -14   4   9         24.29         28.65         3.34 o
 -13   4   9         44.28         47.75         2.92 o
 -12   4   9         20.47         14.09         1.84 o
 -11   4   9        213.63        214.00         6.03 o
 -10   4   9         66.98         60.98         2.78 o
  -9   4   9        153.82        149.82         3.50 o
  -8   4   9          0.43         -1.53         1.02 o
  -7   4   9         41.60         39.89         1.75 o
  -6   4   9          5.46          6.36         1.14 o
  -5   4   9          0.00         -1.05         0.96 o
  -4   4   9         52.43         45.00         1.84 o
  -3   4   9         35.86         37.82         1.69 o
  -2   4   9         39.42         37.06         2.55 o
  -1   4   9          5.11          1.98         1.01 o
   0   4   9          7.32          3.27         1.03 o
   1   4   9         10.16         11.54         1.65 o
   2   4   9          2.24          2.07         1.41 o
   3   4   9         66.20         74.81         4.35 o
   4   4   9        191.98        187.60         5.05 o
   5   4   9          5.69          5.75         1.76 o
   6   4   9         50.96         49.73         3.04 o
   7   4   9          1.82          4.97         2.49 o
   8   4   9          2.54          6.67         2.56 o
 -15   5   9          1.03          1.57         2.16 o
 -14   5   9          0.01         -3.24         2.16 o
 -13   5   9        134.07        136.84         6.68 o
 -12   5   9         37.24         33.91         2.63 o
 -11   5   9         28.73         22.23         2.26 o
 -10   5   9         64.85         62.01         2.44 o
  -9   5   9          0.06         -1.04         1.24 o
  -8   5   9         19.54         15.76         1.74 o
  -7   5   9          3.33          3.94         1.35 o
  -6   5   9          0.00          0.80         1.24 o
  -5   5   9         18.13         22.87         1.70 o
  -4   5   9         62.54         56.57         2.65 o
  -3   5   9          4.94          6.20         1.39 o
  -2   5   9          8.93          5.91         1.42 o
  -1   5   9        106.07        102.48         4.95 o
   0   5   9         39.80         39.73         3.91 o
   1   5   9         10.64         10.80         1.93 o
   2   5   9          1.56          1.52         1.67 o
   3   5   9         44.55         44.17         2.53 o
   4   5   9        101.60        112.81         4.22 o
   5   5   9          2.78          3.94         3.04 o
   6   5   9          0.32         -0.39         3.33 o
 -12   6   9         57.91         69.86         5.30 o
 -11   6   9         51.45         59.46         5.10 o
 -10   6   9          0.28         -0.95         1.98 o
  -9   6   9         15.93         15.14         2.40 o
  -8   6   9         12.02         12.87         2.35 o
  -7   6   9          4.38          7.05         2.07 o
  -6   6   9         15.18         17.48         2.06 o
  -5   6   9         21.19         16.19         1.99 o
  -4   6   9         40.61         34.84         2.40 o
  -3   6   9         49.67         58.04         3.80 o
  -2   6   9          1.83          1.43         2.07 o
  -1   6   9          4.35          1.14         2.01 o
   0   6   9        168.60        160.69         6.03 o
   1   6   9          0.05          1.96         2.12 o
   2   6   9         85.01         94.82         9.52 o
 -19   0  10         11.46         13.14         1.96 o
 -18   0  10          0.52         -0.98         1.37 o
 -17   0  10        234.41        236.92         8.25 o
 -16   0  10          0.06         -0.98         1.18 o
 -15   0  10         84.05         81.26         3.53 o
 -14   0  10         69.29         68.30         3.14 o
 -13   0  10       1085.38       1082.06        32.21 o
 -12   0  10       1667.47       1744.87        51.61 o
  -8   0  10         51.45         43.18         4.71 o
  -7   0  10         13.82         11.18         3.53 o
  -6   0  10         46.43         46.11         5.00 o
  -5   0  10         34.15         34.05         1.75 o
  -4   0  10        209.35        199.88         4.47 o
  -3   0  10         38.09         44.34         3.24 o
  -2   0  10        256.97        240.64         5.32 o
  -1   0  10        276.50        284.89         6.76 o
   0   0  10         18.32         14.95         3.48 o
   1   0  10       1005.77        985.36        16.62 o
   2   0  10         97.85         95.86         2.79 o
   3   0  10        435.41        418.05         7.17 o
   4   0  10        251.20        254.79         5.09 o
   5   0  10         29.68         32.24         2.00 o
   6   0  10         22.98         18.76         2.11 o
   7   0  10          3.05          5.00         1.86 o
   8   0  10         31.35         30.61         4.32 o
   9   0  10         15.25         13.73         3.73 o
 -19   1  10          8.41         10.51         1.45 o
 -18   1  10         52.87         69.64         2.70 o
 -17   1  10         11.74          9.39         1.37 o
 -16   1  10         12.04         12.55         1.17 o
 -15   1  10         55.37         56.40         2.12 o
 -14   1  10         98.03        101.42         3.44 o
 -13   1  10        389.21        402.31         8.96 o
 -12   1  10        374.67        367.54         8.05 o
 -11   1  10        424.33        419.92        13.18 o
 -10   1  10        768.95        768.24        23.28 o
  -9   1  10         96.06         90.74         3.10 o
  -8   1  10          4.74          3.15         1.96 o
  -7   1  10          0.72         -0.69         1.04 o
  -6   1  10         85.03         93.63         2.01 o
  -5   1  10         33.72         24.79         1.16 o
  -4   1  10         23.36         24.39         1.62 o
  -3   1  10         18.07         20.40         2.02 o
  -2   1  10        411.48        435.98         6.44 o
  -1   1  10         70.50         77.65         2.00 o
   0   1  10        298.32        298.59         4.47 o
   1   1  10        339.27        331.82         4.91 o
   2   1  10        666.24        662.15         8.50 o
   3   1  10        171.86        183.03         3.66 o
   4   1  10         64.16         58.50         1.92 o
   5   1  10        123.00        125.52         2.70 o
   6   1  10         11.53         10.77         1.76 o
   7   1  10         37.33         39.41         1.88 o
   8   1  10         10.98          4.26         1.87 o
   9   1  10          0.53          0.95         1.73 o
 -18   2  10          5.76          6.08         1.96 o
 -17   2  10          2.12          4.32         1.96 o
 -16   2  10         20.97         18.64         2.35 o
 -15   2  10          7.25          7.85         2.16 o
 -14   2  10        123.80        134.68         5.89 o
 -13   2  10          5.62          4.12         1.96 o
 -12   2  10        295.44        291.14         6.93 o
 -11   2  10         11.06          9.55         1.16 o
 -10   2  10        223.49        216.36         4.54 o
  -9   2  10         47.74         49.69         2.22 o
  -8   2  10          7.45          6.75         0.70 o
  -7   2  10          0.24         -1.02         0.83 o
  -6   2  10         75.61         94.73         2.17 o
  -5   2  10          4.72          2.81         0.79 o
  -4   2  10        285.71        300.27         4.80 o
  -3   2  10         27.41         28.36         1.93 o
  -2   2  10         18.36         18.43         1.47 o
  -1   2  10         16.78         16.27         1.60 o
   0   2  10         74.60         75.33         2.49 o
   1   2  10          5.29          6.20         1.18 o
   2   2  10         26.75         27.11         1.58 o
   3   2  10        403.09        424.97         7.43 o
   4   2  10          0.43          3.06         1.37 o
   5   2  10         95.11         93.36         2.75 o
   6   2  10          6.40          6.83         1.29 o
   7   2  10          0.01          0.63         1.30 o
   8   2  10          1.75          3.69         1.92 o
 -17   3  10         10.22          5.89         2.35 o
 -16   3  10        157.51        166.71         7.27 o
 -15   3  10         47.59         50.04         4.12 o
 -14   3  10        250.28        273.30        10.22 o
 -13   3  10          3.86          2.97         1.57 o
 -12   3  10        173.87        167.44         8.94 o
 -11   3  10         68.78         62.20         2.00 o
 -10   3  10         29.75         27.36         1.43 o
  -9   3  10          3.66          3.68         0.80 o
  -8   3  10        148.70        139.24         2.67 o
  -7   3  10        105.13        118.79         2.24 o
  -6   3  10        163.07        167.90         2.79 o
  -5   3  10         52.86         48.80         1.47 o
  -4   3  10        117.97        110.89         2.36 o
  -3   3  10        102.39        107.05         2.65 o
  -2   3  10          1.12          0.67         0.98 o
  -1   3  10        175.91        180.50         3.93 o
   0   3  10         76.20         80.09         2.66 o
   1   3  10        330.76        339.81         7.67 o
   2   3  10        129.09        132.92         3.52 o
   3   3  10         21.60         18.20         1.70 o
   4   3  10         58.55         65.32         2.73 o
   5   3  10          0.10         -0.81         1.35 o
   6   3  10         24.87         24.83         2.31 o
   7   3  10          0.00          3.41         2.42 o
 -16   4  10         19.93         16.09         3.14 o
 -15   4  10         17.13         14.71         3.14 o
 -14   4  10         52.29         51.37         2.92 o
 -13   4  10         71.45         80.50         3.44 o
 -12   4  10         11.32         11.87         1.84 o
 -11   4  10          0.15         -0.37         1.51 o
 -10   4  10         31.11         31.75         2.34 o
  -9   4  10          1.26          0.21         1.22 o
  -8   4  10         18.10         16.28         2.80 o
  -7   4  10         42.95         47.29         2.29 o
  -6   4  10        141.34        133.47         3.30 o
  -5   4  10        229.12        212.03         4.57 o
  -4   4  10          8.22          6.31         1.27 o
  -3   4  10        219.02        218.13         4.51 o
  -2   4  10          4.60          4.62         1.55 o
  -1   4  10         39.48         36.67         2.30 o
   0   4  10          0.11         -0.14         1.33 o
   1   4  10         24.00         22.75         2.54 o
   2   4  10         32.52         31.24         2.40 o
   3   4  10         69.98         73.51         3.87 o
   4   4  10         44.56         54.20         5.88 o
   5   4  10          2.24          2.70         1.76 o
   6   4  10         57.85         65.94         6.48 o
 -14   5  10         39.72         44.35         4.32 o
 -13   5  10         17.00         13.14         2.75 o
 -12   5  10         52.92         57.16         3.49 o
 -11   5  10         34.45         33.26         2.59 o
 -10   5  10        142.57        156.55         3.88 o
  -9   5  10          2.51          1.75         1.41 o
  -8   5  10         76.01         70.56         2.70 o
  -7   5  10          5.93          7.90         1.53 o
  -6   5  10        110.44        104.32         3.14 o
  -5   5  10         23.11         24.17         1.77 o
  -4   5  10        147.98        141.21         3.71 o
  -3   5  10          6.96          8.50         1.78 o
  -2   5  10         22.28         19.75         2.39 o
  -1   5  10         22.08         22.60         5.20 o
   0   5  10         37.04         37.34         3.73 o
   1   5  10          4.02          4.61         2.07 o
   2   5  10          2.42          1.57         2.07 o
   3   5  10          1.05         -2.52         1.71 o
   4   5  10          0.91         -0.30         2.25 o
 -10   6  10          0.67          2.22         2.84 o
  -9   6  10          1.02          2.18         1.98 o
  -8   6  10         41.65         36.52         3.06 o
  -7   6  10          2.01          1.44         2.45 o
  -6   6  10         11.97          7.10         2.32 o
  -5   6  10         14.86         18.48         2.46 o
  -4   6  10          3.15          2.38         1.94 o
  -3   6  10          7.51          9.70         1.96 o
  -2   6  10          7.27          9.16         2.75 o
  -1   6  10          1.54          0.96         2.75 o
   0   6  10          1.08          0.16         2.12 o
 -18   1  11          0.60          1.18         1.11 o
 -17   1  11         21.98         22.34         1.59 o
 -16   1  11          1.35          1.18         0.94 o
 -15   1  11        141.16        144.04         3.80 o
 -14   1  11        144.72        148.32         3.86 o
 -13   1  11         24.69         22.24         2.16 o
 -12   1  11         13.78         14.13         1.96 o
 -11   1  11        111.44        119.36         4.71 o
 -10   1  11          7.43          9.03         3.24 o
  -9   1  11        162.75        173.03         8.84 o
  -8   1  11          9.88         11.45         2.64 o
  -7   1  11        102.33        100.00         3.85 o
  -6   1  11          0.01          0.54         0.89 o
  -5   1  11         83.55         76.04         2.00 o
  -4   1  11         81.76         81.79         3.41 o
  -3   1  11         82.12         87.76         2.89 o
  -2   1  11        470.18        488.42         7.36 o
  -1   1  11         14.13         14.03         1.97 o
   0   1  11         65.09         69.42         2.35 o
   1   1  11          5.19          4.43         1.34 o
   2   1  11        100.31         96.22         2.81 o
   3   1  11          0.69         -0.27         1.20 o
   4   1  11         23.71         25.72         1.58 o
   5   1  11          1.86          0.29         1.27 o
   6   1  11          2.28          3.29         1.20 o
   7   1  11         20.92         22.13         2.63 o
 -17   2  11         25.90         24.53         2.75 o
 -16   2  11         15.87         16.87         2.35 o
 -15   2  11         32.86         28.84         2.75 o
 -14   2  11         86.00         90.48         4.91 o
 -13   2  11         85.92         86.67         2.92 o
 -12   2  11        183.90        175.94         4.56 o
 -11   2  11          0.01         -0.98         0.88 o
 -10   2  11        181.68        185.01         5.47 o
  -9   2  11          0.12         -0.99         0.66 o
  -8   2  11         67.44         69.11         1.87 o
  -7   2  11          0.34          0.14         0.74 o
  -6   2  11         23.98         17.44         2.32 o
  -5   2  11         74.23         72.95         2.31 o
  -4   2  11        163.60        153.64         3.60 o
  -3   2  11         22.87         27.13         2.87 o
  -2   2  11          4.72          4.21         1.12 o
  -1   2  11        109.79        113.87         3.13 o
   0   2  11         36.34         35.69         1.99 o
   1   2  11         13.49         11.44         1.42 o
   2   2  11          6.25          7.42         1.52 o
   3   2  11        114.01        126.18         3.57 o
   4   2  11         22.66         23.13         1.90 o
   5   2  11         42.49         43.51         3.02 o
   6   2  11          8.34          7.45         1.61 o
 -16   3  11        111.39        117.58         6.09 o
 -15   3  11          0.03          0.00         2.35 o
 -14   3  11         16.40         21.03         1.74 o
 -13   3  11          1.00          0.90         1.57 o
 -12   3  11         22.76         22.97         1.74 o
 -11   3  11         48.68         45.07         2.23 o
 -10   3  11         70.59         74.60         2.60 o
  -9   3  11          1.00         -0.40         1.01 o
  -8   3  11          7.19          3.61         1.28 o
  -7   3  11        234.48        220.68         4.38 o
  -6   3  11         42.00         36.17         1.74 o
  -5   3  11         65.44         56.91         2.06 o
  -4   3  11          8.51          6.31         1.08 o
  -3   3  11         40.60         40.79         2.16 o
  -2   3  11         22.06         21.94         2.69 o
  -1   3  11          3.34          1.46         1.23 o
   0   3  11         16.53         17.27         1.66 o
   1   3  11         12.53         11.04         1.75 o
   2   3  11         95.80         95.26         4.89 o
   3   3  11         33.75         29.46         3.11 o
   4   3  11         39.06         37.25         2.53 o
   5   3  11          4.06          5.57         2.02 o
 -15   4  11         56.28         54.75         5.30 o
 -14   4  11         13.15         13.48         1.88 o
 -13   4  11        158.09        173.27         5.31 o
 -12   4  11          1.27         -1.75         1.55 o
 -11   4  11         11.72         11.72         1.82 o
 -10   4  11          3.92          3.49         1.33 o
  -9   4  11         21.08         18.05         1.54 o
  -8   4  11          1.04          1.27         1.26 o
  -7   4  11          2.43          1.39         1.26 o
  -6   4  11         68.73         66.46         2.46 o
  -5   4  11         27.71         32.30         2.78 o
  -4   4  11         99.16         89.92         4.19 o
  -3   4  11        106.73        121.13         4.56 o
  -2   4  11         25.13         26.79         1.69 o
  -1   4  11         31.72         33.39         2.40 o
   0   4  11         26.04         25.37         2.56 o
   1   4  11         29.52         34.99         2.67 o
   2   4  11          5.25          3.83         1.83 o
   3   4  11          0.48         -2.41         1.95 o
   4   4  11         54.09         56.83         4.01 o
 -12   5  11          0.55          2.35         2.55 o
 -11   5  11         13.03         13.38         2.17 o
 -10   5  11          5.20          5.43         1.53 o
  -9   5  11          0.48          1.31         1.84 o
  -8   5  11          4.51          4.40         1.52 o
  -7   5  11          8.34          5.94         1.51 o
  -6   5  11          5.30          2.86         1.41 o
  -5   5  11         24.32         21.74         2.12 o
  -4   5  11         28.44         21.62         2.14 o
  -3   5  11          0.49         -0.08         1.69 o
  -2   5  11          3.39          1.83         1.73 o
  -1   5  11          2.78          3.64         2.55 o
   0   5  11         15.76         18.94         5.10 o
   1   5  11         10.91         12.36         3.14 o
 -17   0  12         42.35         46.50         2.94 o
 -16   0  12         52.21         57.10         2.94 o
 -15   0  12         12.20         12.36         1.57 o
 -14   0  12          0.24          0.00         1.18 o
 -13   0  12        107.14         92.66         3.53 o
  -9   0  12        298.37        293.08        12.19 o
  -8   0  12         51.80         39.25         5.10 o
  -7   0  12         21.61         24.13         4.51 o
  -6   0  12         31.30         37.67         5.10 o
  -5   0  12         59.22         56.20         5.10 o
  -4   0  12          0.53         -3.32         2.94 o
  -3   0  12        100.50         92.44         6.38 o
  -2   0  12        149.29        141.72         5.90 o
  -1   0  12         18.91         28.74         3.73 o
   0   0  12         20.73         16.96         1.85 o
   1   0  12         11.05         10.24         1.72 o
   2   0  12        375.32        411.13        12.47 o
   3   0  12        160.81        157.73         4.65 o
   4   0  12          6.68          3.37         1.65 o
   5   0  12         13.55         17.13         2.19 o
 -17   1  12          7.76          9.38         1.77 o
 -16   1  12          0.17          1.12         0.94 o
 -15   1  12         11.72          8.82         0.98 o
 -14   1  12        276.11        276.07         9.92 o
 -13   1  12         67.12         60.25         3.53 o
 -12   1  12         88.55         92.45         4.12 o
 -11   1  12        167.44        162.41         5.89 o
 -10   1  12        180.76        177.58         5.08 o
  -9   1  12         36.17         43.56         5.49 o
  -8   1  12          2.26         -1.09         4.51 o
  -7   1  12         41.16         34.36         3.66 o
  -6   1  12        131.18        127.55         4.57 o
  -5   1  12          3.38          5.84         2.00 o
  -4   1  12          0.50         -0.84         1.33 o
  -3   1  12         82.75         84.46         2.54 o
  -2   1  12         23.49         27.36         1.72 o
  -1   1  12        419.14        448.50         7.14 o
   0   1  12        210.36        203.28         4.23 o
   1   1  12        118.21        121.11         3.23 o
   2   1  12          7.75          8.92         1.49 o
   3   1  12         51.72         50.15         2.08 o
   4   1  12         59.84         58.76         2.23 o
   5   1  12          3.28          2.67         1.21 o
 -16   2  12          2.41          3.73         2.16 o
 -15   2  12        253.89        283.11        10.02 o
 -14   2  12        382.06        431.78        14.35 o
 -13   2  12         23.41         24.05         1.70 o
 -12   2  12        221.73        229.48         5.59 o
 -11   2  12         21.90         21.94         2.09 o
 -10   2  12          1.19         -2.57         2.75 o
  -9   2  12         58.51         50.94         1.92 o
  -8   2  12         25.11         28.75         1.36 o
  -7   2  12         76.91         73.03         2.32 o
  -6   2  12          1.36          0.46         0.89 o
  -5   2  12        292.60        287.88         5.60 o
  -4   2  12         89.37         90.90         4.96 o
  -3   2  12        199.61        207.71         4.56 o
  -2   2  12          0.63          2.47         1.78 o
  -1   2  12         98.55        100.79         3.46 o
   0   2  12          0.58         -0.93         1.24 o
   1   2  12         48.59         50.92         3.52 o
   2   2  12          1.11          0.61         1.35 o
   3   2  12         24.10         27.22         1.90 o
   4   2  12        109.41        138.36         3.99 o
 -15   3  12        157.11        180.84         7.85 o
 -14   3  12         70.53         73.77         4.42 o
 -13   3  12         22.83         25.90         2.55 o
 -12   3  12          0.43          1.06         1.31 o
 -11   3  12         37.75         40.44         2.18 o
 -10   3  12          1.14         -0.80         1.19 o
  -9   3  12         68.23         69.47         3.26 o
  -8   3  12         61.21         61.88         2.29 o
  -7   3  12         79.52         70.60         2.36 o
  -6   3  12         12.93         12.06         1.26 o
  -5   3  12         56.97         46.89         1.94 o
  -4   3  12         49.44         50.68         2.29 o
  -3   3  12        302.53        315.28         6.22 o
  -2   3  12         34.58         42.36         2.34 o
  -1   3  12          9.03          9.36         1.60 o
   0   3  12         32.54         27.38         2.41 o
   1   3  12          7.76          8.82         1.67 o
   2   3  12         26.26         26.24         2.76 o
   3   3  12          0.37         -1.03         1.89 o
 -13   4  12         32.93         38.21         2.63 o
 -12   4  12         37.37         39.05         2.75 o
 -11   4  12         40.20         37.80         2.42 o
 -10   4  12         39.15         41.21         2.16 o
  -9   4  12         53.71         51.61         2.49 o
  -8   4  12          0.74         -1.33         1.28 o
  -7   4  12          4.84          7.00         1.36 o
  -6   4  12          0.00          0.66         1.29 o
  -5   4  12          0.41          0.37         1.26 o
  -4   4  12          6.65          4.54         1.67 o
  -3   4  12         27.46         25.57         1.83 o
  -2   4  12         87.87         99.77         3.43 o
  -1   4  12         32.73         33.07         2.32 o
   0   4  12          5.72          7.65         1.76 o
   1   4  12          0.16         -2.84         1.89 o
  -8   5  12         39.11         32.43         2.43 o
  -7   5  12          0.07          1.82         1.71 o
  -6   5  12          1.60          2.03         2.00 o
  -5   5  12         21.49         16.53         2.14 o
  -4   5  12          2.81          4.07         1.91 o
 -15   1  13          5.83          5.89         0.86 o
 -14   1  13          3.00          2.35         1.77 o
 -13   1  13          0.89          1.37         1.57 o
 -12   1  13          0.00          0.20         1.57 o
 -11   1  13         80.18         73.99         3.53 o
 -10   1  13         96.87         95.40         7.46 o
  -9   1  13         90.72         84.79         7.07 o
  -8   1  13         41.69         36.75         5.49 o
  -7   1  13          0.41         -1.57         1.99 o
  -6   1  13          7.07          6.03         1.93 o
  -5   1  13          0.38         -1.10         1.02 o
  -4   1  13        171.37        183.07         4.27 o
  -3   1  13          3.35          4.15         1.21 o
  -2   1  13        131.85        136.03         3.99 o
  -1   1  13         60.90         67.66         3.71 o
   0   1  13          0.78         -0.62         1.26 o
   1   1  13          0.22          0.68         1.37 o
   2   1  13         10.51         10.33         1.32 o
 -14   2  13         11.97         14.32         2.55 o
 -13   2  13          7.40          7.87         1.19 o
 -12   2  13         42.34         34.93         3.53 o
 -11   2  13         60.98         54.11         3.21 o
 -10   2  13          0.05         -0.59         0.70 o
  -9   2  13         15.23         11.67         1.04 o
  -8   2  13          0.43         -0.53         1.05 o
  -7   2  13          1.30         -0.51         1.47 o
  -6   2  13         11.43          9.38         1.19 o
  -5   2  13         34.98         31.38         2.23 o
  -4   2  13         13.24         11.71         1.47 o
  -3   2  13         95.19         90.07         3.02 o
  -2   2  13          4.15          5.31         1.59 o
  -1   2  13          4.74          3.70         1.49 o
   0   2  13          3.79          5.58         1.54 o
   1   2  13         66.47         73.27         2.76 o
 -13   3  13          0.16         -0.99         1.34 o
 -12   3  13         33.23         33.33         2.35 o
 -11   3  13          8.02          6.14         1.36 o
 -10   3  13         21.69         18.61         1.54 o
  -9   3  13          1.88          0.97         1.17 o
  -8   3  13          0.09         -1.27         1.06 o
  -7   3  13          2.80          0.97         1.14 o
  -6   3  13         25.76         19.41         1.53 o
  -5   3  13          0.64         -0.31         1.10 o
  -4   3  13          0.47          0.82         1.39 o
  -3   3  13         88.11         83.26         3.11 o
  -2   3  13          3.65          2.79         1.51 o
  -1   3  13          9.61          9.43         4.58 o
   0   3  13         16.47         14.30         2.05 o
  -9   4  13         17.57         15.98         1.73 o
  -8   4  13         18.44         20.55         1.75 o
  -7   4  13          0.01          1.20         1.35 o
  -6   4  13          1.18          1.77         1.61 o
  -5   4  13         58.01         60.07         2.91 o
  -4   4  13          8.51          8.83         2.22 o
 -10   0  14          6.38         -0.59         4.32 o
  -9   0  14         57.84         68.68         7.26 o
  -8   0  14          0.55          4.12         4.32 o
  -7   0  14         96.51         91.27         7.66 o
  -6   0  14         98.02        108.15         8.64 o
  -5   0  14        183.24        186.26         7.29 o
  -4   0  14          9.28          9.25         3.24 o
  -3   0  14         53.60         56.92         4.63 o
  -2   0  14         50.96         49.20         2.78 o
  -1   0  14         13.50         14.29         2.13 o
 -13   1  14          0.36          1.77         1.77 o
 -12   1  14         66.14         69.67         3.53 o
 -11   1  14          0.10         -0.94         2.06 o
 -10   1  14         26.75         29.43         5.69 o
  -9   1  14         58.09         53.97         6.48 o
  -8   1  14        131.56        124.33         6.58 o
  -7   1  14         20.64         22.02         2.35 o
  -6   1  14          0.13         -1.45         1.08 o
  -5   1  14         64.96         66.86         2.56 o
  -4   1  14          9.65          7.48         1.44 o
  -3   1  14          3.35          3.63         1.61 o
  -2   1  14         25.34         23.04         1.82 o
  -1   1  14         44.65         41.40         2.45 o
 -11   2  14          1.77          1.79         1.29 o
 -10   2  14         60.83         57.07         2.60 o
  -9   2  14         92.17        104.48         2.89 o
  -8   2  14         22.67         17.09         1.41 o
  -7   2  14          8.15          8.78         2.27 o
  -6   2  14          1.77         -1.17         1.67 o
  -5   2  14          5.13          4.22         2.18 o
  -4   2  14         16.33         15.05         4.10 o
  -3   2  14          0.61         -0.43         2.30 o
                                                
